# Supplementary material for: Pathogenicity and transmission of Morganella morganii in honey bees
Source: PLoS Pathog. 2025 Oct 22;21(10):e1013613. doi: 10.1371/journal.ppat.1013613 (PMC12543119; doi:10.1371/journal.ppat.1013613)
Supplement: S1 Data — (XLSX) [file ppat.1013613.s002.xlsx]

## Sheet: Fig1C
Group	day	sample	event		library("survival")
1PBS	1	102	1		library("dplyr")
1PBS	1	1	0		library("survminer")
1PBS	1	2	0		library("ggsurvfit")
1PBS	1	3	0
1PBS	1	4	0		pupae <- read.csv(file="pupae_survival.csv",header=T)
1PBS	1	5	0
1PBS	1	6	0		sur_pupae <- survfit(Surv(day,event) ~Group2, data=pupae,type="kaplan-meier")
1PBS	1	7	0		summary(sur_pupae)
1PBS	1	8	0		Call: survfit(formula = Surv(day, event) ~ Group2, data = pupae, type = "kaplan-meier")
1PBS	1	9	0
1PBS	1	10	0		Group2=1PBS
1PBS	1	11	0		time n.risk n.event survival std.err lower 95% CI upper 95% CI
1PBS	1	12	0		1 655 1 0.998 0.00153 0.995 1.000
1PBS	1	13	0		2 529 5 0.989 0.00446 0.980 0.998
1PBS	1	14	0		4 284 2 0.982 0.00661 0.969 0.995
1PBS	1	15	0
1PBS	1	16	0		Group2=A10^-7
1PBS	1	17	0		time n.risk n.event survival std.err lower 95% CI upper 95% CI
1PBS	1	18	0		1 420 2 0.995 0.00336 0.989 1.000
1PBS	1	19	0		2 292 58 0.798 0.02339 0.753 0.845
1PBS	1	20	0		3 166 18 0.711 0.02838 0.658 0.769
1PBS	1	21	0		4 98 1 0.704 0.02900 0.649 0.763
1PBS	1	22	0		5 64 2 0.682 0.03200 0.622 0.748
1PBS	1	23	0
1PBS	1	24	0		Group2=B10^-3
1PBS	1	1	0		time n.risk n.event survival std.err lower 95% CI upper 95% CI
1PBS	1	2	0		1 297 4 0.987 0.00669 0.974 1.000
1PBS	1	3	0		2 171 101 0.404 0.03720 0.337 0.484
1PBS	1	4	0		4 28 1 0.389 0.03856 0.321 0.473
1PBS	1	5	0		6 9 1 0.346 0.05328 0.256 0.468
1PBS	1	6	0
1PBS	1	7	0		Group2=C10^-5
1PBS	1	8	0		time n.risk n.event survival std.err lower 95% CI upper 95% CI
1PBS	1	9	0		1 365 6 0.984 0.00666 0.971 0.997
1PBS	1	10	0		2 239 85 0.634 0.03076 0.576 0.697
1PBS	1	11	0		3 119 3 0.618 0.03133 0.559 0.682
1PBS	1	12	0
1PBS	1	13	0		> cox_pupae <- coxph(Surv(day,event) ~Group,pupae)
1PBS	1	14	0		> summary(cox_pupae)
1PBS	1	15	0		Call:
1PBS	1	16	0		coxph(formula = Surv(day, event) ~ Group, data = pupae)
1PBS	1	17	0
1PBS	1	18	0		n= 1737, number of events= 290
1PBS	1	19	0
1PBS	1	20	0		coef exp(coef) se(coef) z Pr(>|z|)
1PBS	1	21	0		GroupA10^-7 3.0432 20.9724 0.3707 8.21 <2e-16 ***
1PBS	1	22	0		GroupB10^-5 3.4813 32.5030 0.3684 9.45 <2e-16 ***
1PBS	1	23	0		GroupC10^-3 4.1418 62.9183 0.3671 11.28 <2e-16 ***
1PBS	1	24	0		---
1PBS	1	25	0		Signif. codes: 0 ‘***’ 0.001 ‘**’ 0.01 ‘*’ 0.05 ‘.’ 0.1 ‘ ’ 1
1PBS	1	26	0
1PBS	1	27	0		coef exp(coef) se(coef) z Pr(>|z|)
1PBS	1	28	0		Group3A10^-7 -1.09863 0.33333 0.14789 -7.428 1.10e-13 ***
1PBS	1	29	0		Group3C10^-5 -0.66050 0.51659 0.14179 -4.658 3.19e-06 ***
1PBS	1	30	0		Group3PBS -4.14184 0.01589 0.36708 -11.283 < 2e-16 ***
1PBS	1	31	0		---
1PBS	1	32	0		Signif. codes: 0 ‘***’ 0.001 ‘**’ 0.01 ‘*’ 0.05 ‘.’ 0.1 ‘ ’ 1
1PBS	1	33	0
1PBS	1	34	0		coef exp(coef) se(coef) z Pr(>|z|)
1PBS	1	35	0		Group21PBS -3.04321 0.04768 0.37067 -8.210 < 2e-16 ***
1PBS	1	36	0		Group2B10^-3 1.09863 3.00005 0.14789 7.428 1.1e-13 ***
1PBS	1	37	0		Group2C10^-5 0.43813 1.54980 0.15166 2.889 0.00387 **
1PBS	1	38	0
1PBS	1	39	0		P value
1PBS	1	40	0			10^-3	10^-5	10^-7
1PBS	1	41	0		PBS	<2e-16 ***	<2e-16 ***	<2e-16 ***
1PBS	1	42	0		10^-3		3.19e-06 ***	1.10e-13 ***
1PBS	1	43	0		10^-5			0.00387 **
1PBS	1	44	0
1PBS	1	45	0		FDR adjusted P value
1PBS	1	46	0			10^-3	10^-5	10^-7
1PBS	1	47	0		PBS	4e-17	4e-17	4e-17
1PBS	1	48	0		10^-3		3.828e-06	1.5e-13
1PBS	1	49	0		10^-5			0.00387
1PBS	1	50	0
1PBS	1	51	0
1PBS	1	52	0
1PBS	1	53	0
1PBS	1	54	0
1PBS	1	55	0
1PBS	1	56	0
1PBS	1	57	0
1PBS	1	58	0
1PBS	1	59	0
1PBS	1	60	0
1PBS	1	61	0
1PBS	1	62	0
1PBS	1	63	0
1PBS	1	64	0
1PBS	1	65	0
1PBS	1	66	0
1PBS	1	67	0
1PBS	1	68	0
1PBS	1	69	0
1PBS	1	70	0
1PBS	1	71	0
1PBS	1	72	0
1PBS	1	73	0
1PBS	1	74	0
1PBS	1	75	0
1PBS	1	76	0
1PBS	1	77	0
1PBS	1	78	0
1PBS	1	79	0
1PBS	1	80	0
1PBS	1	81	0
1PBS	1	82	0
1PBS	1	83	0
1PBS	1	84	0
1PBS	1	85	0
1PBS	1	86	0
1PBS	1	87	0
1PBS	1	88	0
1PBS	1	89	0
1PBS	1	90	0
1PBS	1	91	0
1PBS	1	92	0
1PBS	1	93	0
1PBS	1	94	0
1PBS	1	95	0
1PBS	1	96	0
1PBS	1	97	0
1PBS	1	98	0
1PBS	1	99	0
1PBS	1	100	0
1PBS	1	101	0
1PBS	2	97	1
1PBS	2	98	1
1PBS	2	99	1
1PBS	2	100	1
1PBS	2	101	1
1PBS	2	1	0
1PBS	2	2	0
1PBS	2	3	0
1PBS	2	4	0
1PBS	2	5	0
1PBS	2	6	0
1PBS	2	7	0
1PBS	2	8	0
1PBS	2	9	0
1PBS	2	10	0
1PBS	2	11	0
1PBS	2	12	0
1PBS	2	13	0
1PBS	2	14	0
1PBS	2	15	0
1PBS	2	16	0
1PBS	2	17	0
1PBS	2	18	0
1PBS	2	19	0
1PBS	2	20	0
1PBS	2	21	0
1PBS	2	22	0
1PBS	2	23	0
1PBS	2	24	0
1PBS	2	1	0
1PBS	2	2	0
1PBS	2	3	0
1PBS	2	4	0
1PBS	2	5	0
1PBS	2	6	0
1PBS	2	7	0
1PBS	2	8	0
1PBS	2	9	0
1PBS	2	10	0
1PBS	2	11	0
1PBS	2	12	0
1PBS	2	13	0
1PBS	2	14	0
1PBS	2	15	0
1PBS	2	16	0
1PBS	2	17	0
1PBS	2	18	0
1PBS	2	19	0
1PBS	2	20	0
1PBS	2	21	0
1PBS	2	22	0
1PBS	2	23	0
1PBS	2	24	0
1PBS	2	25	0
1PBS	2	26	0
1PBS	2	27	0
1PBS	2	28	0
1PBS	2	29	0
1PBS	2	30	0
1PBS	2	31	0
1PBS	2	32	0
1PBS	2	33	0
1PBS	2	34	0
1PBS	2	35	0
1PBS	2	36	0
1PBS	2	37	0
1PBS	2	38	0
1PBS	2	39	0
1PBS	2	40	0
1PBS	2	41	0
1PBS	2	42	0
1PBS	2	43	0
1PBS	2	44	0
1PBS	2	45	0
1PBS	2	46	0
1PBS	2	47	0
1PBS	2	48	0
1PBS	2	49	0
1PBS	2	50	0
1PBS	2	51	0
1PBS	2	52	0
1PBS	2	53	0
1PBS	2	54	0
1PBS	2	55	0
1PBS	2	56	0
1PBS	2	57	0
1PBS	2	58	0
1PBS	2	59	0
1PBS	2	60	0
1PBS	2	61	0
1PBS	2	62	0
1PBS	2	63	0
1PBS	2	64	0
1PBS	2	65	0
1PBS	2	66	0
1PBS	2	67	0
1PBS	2	68	0
1PBS	2	69	0
1PBS	2	70	0
1PBS	2	71	0
1PBS	2	72	0
1PBS	2	73	0
1PBS	2	74	0
1PBS	2	75	0
1PBS	2	76	0
1PBS	2	77	0
1PBS	2	78	0
1PBS	2	79	0
1PBS	2	80	0
1PBS	2	81	0
1PBS	2	82	0
1PBS	2	83	0
1PBS	2	84	0
1PBS	2	85	0
1PBS	2	86	0
1PBS	2	87	0
1PBS	2	88	0
1PBS	2	89	0
1PBS	2	90	0
1PBS	2	91	0
1PBS	2	92	0
1PBS	2	93	0
1PBS	2	94	0
1PBS	2	95	0
1PBS	2	96	0
1PBS	3	1	0
1PBS	3	2	0
1PBS	3	3	0
1PBS	3	4	0
1PBS	3	5	0
1PBS	3	6	0
1PBS	3	7	0
1PBS	3	8	0
1PBS	3	9	0
1PBS	3	10	0
1PBS	3	11	0
1PBS	3	12	0
1PBS	3	13	0
1PBS	3	14	0
1PBS	3	15	0
1PBS	3	16	0
1PBS	3	17	0
1PBS	3	18	0
1PBS	3	19	0
1PBS	3	20	0
1PBS	3	21	0
1PBS	3	22	0
1PBS	3	23	0
1PBS	3	24	0
1PBS	3	1	0
1PBS	3	2	0
1PBS	3	3	0
1PBS	3	4	0
1PBS	3	5	0
1PBS	3	6	0
1PBS	3	7	0
1PBS	3	8	0
1PBS	3	9	0
1PBS	3	10	0
1PBS	3	11	0
1PBS	3	12	0
1PBS	3	13	0
1PBS	3	14	0
1PBS	3	15	0
1PBS	3	16	0
1PBS	3	17	0
1PBS	3	18	0
1PBS	3	19	0
1PBS	3	20	0
1PBS	3	21	0
1PBS	3	22	0
1PBS	3	23	0
1PBS	3	24	0
1PBS	3	25	0
1PBS	3	26	0
1PBS	3	27	0
1PBS	3	28	0
1PBS	3	29	0
1PBS	3	30	0
1PBS	3	31	0
1PBS	3	32	0
1PBS	3	33	0
1PBS	3	34	0
1PBS	3	35	0
1PBS	3	36	0
1PBS	3	37	0
1PBS	3	38	0
1PBS	3	39	0
1PBS	3	40	0
1PBS	3	41	0
1PBS	3	42	0
1PBS	3	43	0
1PBS	3	44	0
1PBS	3	45	0
1PBS	3	46	0
1PBS	3	47	0
1PBS	3	48	0
1PBS	3	49	0
1PBS	3	50	0
1PBS	3	51	0
1PBS	3	52	0
1PBS	3	53	0
1PBS	3	54	0
1PBS	3	55	0
1PBS	3	56	0
1PBS	3	57	0
1PBS	3	58	0
1PBS	3	59	0
1PBS	3	60	0
1PBS	3	61	0
1PBS	3	62	0
1PBS	3	63	0
1PBS	3	64	0
1PBS	3	65	0
1PBS	3	66	0
1PBS	3	67	0
1PBS	3	68	0
1PBS	3	69	0
1PBS	3	70	0
1PBS	3	71	0
1PBS	3	72	0
1PBS	3	73	0
1PBS	3	74	0
1PBS	3	75	0
1PBS	3	76	0
1PBS	3	77	0
1PBS	3	78	0
1PBS	3	79	0
1PBS	3	80	0
1PBS	3	81	0
1PBS	3	82	0
1PBS	3	83	0
1PBS	3	84	0
1PBS	3	85	0
1PBS	3	86	0
1PBS	3	87	0
1PBS	3	88	0
1PBS	3	89	0
1PBS	3	90	0
1PBS	3	91	0
1PBS	3	92	0
1PBS	3	93	0
1PBS	3	94	0
1PBS	3	95	0
1PBS	3	96	0
1PBS	4	95	1
1PBS	4	96	1
1PBS	4	1	0
1PBS	4	2	0
1PBS	4	3	0
1PBS	4	4	0
1PBS	4	5	0
1PBS	4	6	0
1PBS	4	7	0
1PBS	4	8	0
1PBS	4	9	0
1PBS	4	10	0
1PBS	4	11	0
1PBS	4	12	0
1PBS	4	13	0
1PBS	4	14	0
1PBS	4	15	0
1PBS	4	16	0
1PBS	4	17	0
1PBS	4	18	0
1PBS	4	19	0
1PBS	4	20	0
1PBS	4	21	0
1PBS	4	22	0
1PBS	4	23	0
1PBS	4	24	0
1PBS	4	25	0
1PBS	4	26	0
1PBS	4	27	0
1PBS	4	28	0
1PBS	4	29	0
1PBS	4	30	0
1PBS	4	31	0
1PBS	4	32	0
1PBS	4	33	0
1PBS	4	34	0
1PBS	4	35	0
1PBS	4	36	0
1PBS	4	37	0
1PBS	4	38	0
1PBS	4	39	0
1PBS	4	40	0
1PBS	4	41	0
1PBS	4	42	0
1PBS	4	43	0
1PBS	4	44	0
1PBS	4	45	0
1PBS	4	46	0
1PBS	4	47	0
1PBS	4	48	0
1PBS	4	49	0
1PBS	4	50	0
1PBS	4	51	0
1PBS	4	52	0
1PBS	4	53	0
1PBS	4	54	0
1PBS	4	55	0
1PBS	4	56	0
1PBS	4	57	0
1PBS	4	58	0
1PBS	4	59	0
1PBS	4	60	0
1PBS	4	61	0
1PBS	4	62	0
1PBS	4	63	0
1PBS	4	64	0
1PBS	4	65	0
1PBS	4	66	0
1PBS	4	67	0
1PBS	4	68	0
1PBS	4	69	0
1PBS	4	70	0
1PBS	4	71	0
1PBS	4	72	0
1PBS	4	73	0
1PBS	4	74	0
1PBS	4	75	0
1PBS	4	76	0
1PBS	4	77	0
1PBS	4	78	0
1PBS	4	79	0
1PBS	4	80	0
1PBS	4	81	0
1PBS	4	82	0
1PBS	4	83	0
1PBS	4	84	0
1PBS	4	85	0
1PBS	4	86	0
1PBS	4	87	0
1PBS	4	88	0
1PBS	4	89	0
1PBS	4	90	0
1PBS	4	91	0
1PBS	4	92	0
1PBS	4	93	0
1PBS	4	94	0
1PBS	5	1	0
1PBS	5	2	0
1PBS	5	3	0
1PBS	5	4	0
1PBS	5	5	0
1PBS	5	6	0
1PBS	5	7	0
1PBS	5	8	0
1PBS	5	9	0
1PBS	5	10	0
1PBS	5	11	0
1PBS	5	12	0
1PBS	5	13	0
1PBS	5	14	0
1PBS	5	15	0
1PBS	5	16	0
1PBS	5	17	0
1PBS	5	18	0
1PBS	5	19	0
1PBS	5	20	0
1PBS	5	21	0
1PBS	5	22	0
1PBS	5	23	0
1PBS	5	24	0
1PBS	5	25	0
1PBS	5	26	0
1PBS	5	27	0
1PBS	5	28	0
1PBS	5	29	0
1PBS	5	30	0
1PBS	5	31	0
1PBS	5	32	0
1PBS	5	33	0
1PBS	5	34	0
1PBS	5	35	0
1PBS	5	36	0
1PBS	5	37	0
1PBS	5	38	0
1PBS	5	39	0
1PBS	5	40	0
1PBS	5	41	0
1PBS	5	42	0
1PBS	5	43	0
1PBS	5	44	0
1PBS	5	45	0
1PBS	5	46	0
1PBS	5	47	0
1PBS	5	48	0
1PBS	5	49	0
1PBS	5	50	0
1PBS	5	51	0
1PBS	5	52	0
1PBS	5	53	0
1PBS	5	54	0
1PBS	5	55	0
1PBS	5	56	0
1PBS	5	57	0
1PBS	5	58	0
1PBS	5	59	0
1PBS	5	60	0
1PBS	5	61	0
1PBS	5	62	0
1PBS	5	63	0
1PBS	5	64	0
1PBS	5	65	0
1PBS	5	66	0
1PBS	5	67	0
1PBS	5	68	0
1PBS	5	69	0
1PBS	5	70	0
1PBS	5	71	0
1PBS	5	72	0
1PBS	5	73	0
1PBS	5	74	0
1PBS	5	75	0
1PBS	5	76	0
1PBS	5	77	0
1PBS	5	78	0
1PBS	5	79	0
1PBS	5	80	0
1PBS	5	81	0
1PBS	5	82	0
1PBS	5	83	0
1PBS	5	84	0
1PBS	5	85	0
1PBS	5	86	0
1PBS	5	87	0
1PBS	5	88	0
1PBS	5	89	0
1PBS	5	90	0
1PBS	5	91	0
1PBS	5	92	0
1PBS	5	93	0
1PBS	5	94	0
1PBS	6	1	0
1PBS	6	2	0
1PBS	6	3	0
1PBS	6	4	0
1PBS	6	5	0
1PBS	6	6	0
1PBS	6	7	0
1PBS	6	8	0
1PBS	6	9	0
1PBS	6	10	0
1PBS	6	11	0
1PBS	6	12	0
1PBS	6	13	0
1PBS	6	14	0
1PBS	6	15	0
1PBS	6	16	0
1PBS	6	17	0
1PBS	6	18	0
1PBS	6	19	0
1PBS	6	20	0
1PBS	6	21	0
1PBS	6	22	0
1PBS	6	23	0
1PBS	6	24	0
1PBS	6	25	0
1PBS	6	26	0
1PBS	6	27	0
1PBS	6	28	0
1PBS	6	29	0
1PBS	6	30	0
1PBS	6	31	0
1PBS	6	32	0
1PBS	6	33	0
1PBS	6	34	0
1PBS	6	35	0
1PBS	6	36	0
1PBS	6	37	0
1PBS	6	38	0
1PBS	6	39	0
1PBS	6	40	0
1PBS	6	41	0
1PBS	6	42	0
1PBS	6	43	0
1PBS	6	44	0
1PBS	6	45	0
1PBS	6	46	0
1PBS	6	47	0
1PBS	6	48	0
1PBS	6	49	0
1PBS	6	50	0
1PBS	6	51	0
1PBS	6	52	0
1PBS	6	53	0
1PBS	6	54	0
1PBS	6	55	0
1PBS	6	56	0
1PBS	6	57	0
1PBS	6	58	0
1PBS	6	59	0
1PBS	6	60	0
1PBS	6	61	0
1PBS	6	62	0
1PBS	6	63	0
1PBS	6	64	0
1PBS	6	65	0
1PBS	6	66	0
1PBS	6	67	0
1PBS	6	68	0
1PBS	6	69	0
1PBS	6	70	0
1PBS	6	71	0
1PBS	6	72	0
1PBS	6	73	0
1PBS	6	74	0
1PBS	6	75	0
1PBS	6	76	0
1PBS	6	77	0
1PBS	6	78	0
1PBS	6	79	0
1PBS	6	80	0
1PBS	6	81	0
1PBS	6	82	0
1PBS	6	83	0
1PBS	6	84	0
1PBS	6	85	0
1PBS	6	86	0
1PBS	6	87	0
1PBS	6	88	0
1PBS	6	89	0
1PBS	6	90	0
1PBS	6	91	0
1PBS	6	92	0
1PBS	6	93	0
1PBS	6	94	0
A10^-7	1	103	1
A10^-7	1	104	1
A10^-7	1	1	0
A10^-7	1	2	0
A10^-7	1	3	0
A10^-7	1	4	0
A10^-7	1	5	0
A10^-7	1	6	0
A10^-7	1	7	0
A10^-7	1	8	0
A10^-7	1	9	0
A10^-7	1	10	0
A10^-7	1	11	0
A10^-7	1	12	0
A10^-7	1	13	0
A10^-7	1	14	0
A10^-7	1	15	0
A10^-7	1	16	0
A10^-7	1	17	0
A10^-7	1	18	0
A10^-7	1	19	0
A10^-7	1	20	0
A10^-7	1	21	0
A10^-7	1	22	0
A10^-7	1	23	0
A10^-7	1	24	0
A10^-7	1	1	0
A10^-7	1	2	0
A10^-7	1	3	0
A10^-7	1	4	0
A10^-7	1	5	0
A10^-7	1	6	0
A10^-7	1	7	0
A10^-7	1	8	0
A10^-7	1	9	0
A10^-7	1	10	0
A10^-7	1	11	0
A10^-7	1	12	0
A10^-7	1	13	0
A10^-7	1	14	0
A10^-7	1	15	0
A10^-7	1	16	0
A10^-7	1	17	0
A10^-7	1	18	0
A10^-7	1	19	0
A10^-7	1	20	0
A10^-7	1	21	0
A10^-7	1	22	0
A10^-7	1	23	0
A10^-7	1	24	0
A10^-7	1	25	0
A10^-7	1	26	0
A10^-7	1	27	0
A10^-7	1	28	0
A10^-7	1	29	0
A10^-7	1	30	0
A10^-7	1	31	0
A10^-7	1	32	0
A10^-7	1	33	0
A10^-7	1	34	0
A10^-7	1	35	0
A10^-7	1	36	0
A10^-7	1	37	0
A10^-7	1	38	0
A10^-7	1	39	0
A10^-7	1	40	0
A10^-7	1	41	0
A10^-7	1	42	0
A10^-7	1	43	0
A10^-7	1	44	0
A10^-7	1	45	0
A10^-7	1	46	0
A10^-7	1	47	0
A10^-7	1	48	0
A10^-7	1	49	0
A10^-7	1	50	0
A10^-7	1	51	0
A10^-7	1	52	0
A10^-7	1	53	0
A10^-7	1	54	0
A10^-7	1	55	0
A10^-7	1	56	0
A10^-7	1	57	0
A10^-7	1	58	0
A10^-7	1	59	0
A10^-7	1	60	0
A10^-7	1	61	0
A10^-7	1	62	0
A10^-7	1	63	0
A10^-7	1	64	0
A10^-7	1	65	0
A10^-7	1	66	0
A10^-7	1	67	0
A10^-7	1	68	0
A10^-7	1	69	0
A10^-7	1	70	0
A10^-7	1	71	0
A10^-7	1	72	0
A10^-7	1	73	0
A10^-7	1	74	0
A10^-7	1	75	0
A10^-7	1	76	0
A10^-7	1	77	0
A10^-7	1	78	0
A10^-7	1	79	0
A10^-7	1	80	0
A10^-7	1	81	0
A10^-7	1	82	0
A10^-7	1	83	0
A10^-7	1	84	0
A10^-7	1	85	0
A10^-7	1	86	0
A10^-7	1	87	0
A10^-7	1	88	0
A10^-7	1	89	0
A10^-7	1	90	0
A10^-7	1	91	0
A10^-7	1	92	0
A10^-7	1	93	0
A10^-7	1	94	0
A10^-7	1	95	0
A10^-7	1	96	0
A10^-7	1	97	0
A10^-7	1	98	0
A10^-7	1	99	0
A10^-7	1	100	0
A10^-7	1	101	0
A10^-7	1	102	0
A10^-7	2	1	1
A10^-7	2	2	1
A10^-7	2	3	1
A10^-7	2	4	1
A10^-7	2	49	1
A10^-7	2	50	1
A10^-7	2	51	1
A10^-7	2	52	1
A10^-7	2	53	1
A10^-7	2	54	1
A10^-7	2	55	1
A10^-7	2	56	1
A10^-7	2	57	1
A10^-7	2	58	1
A10^-7	2	59	1
A10^-7	2	60	1
A10^-7	2	61	1
A10^-7	2	62	1
A10^-7	2	63	1
A10^-7	2	64	1
A10^-7	2	65	1
A10^-7	2	66	1
A10^-7	2	67	1
A10^-7	2	68	1
A10^-7	2	69	1
A10^-7	2	70	1
A10^-7	2	71	1
A10^-7	2	72	1
A10^-7	2	73	1
A10^-7	2	74	1
A10^-7	2	75	1
A10^-7	2	76	1
A10^-7	2	77	1
A10^-7	2	78	1
A10^-7	2	79	1
A10^-7	2	80	1
A10^-7	2	81	1
A10^-7	2	82	1
A10^-7	2	83	1
A10^-7	2	84	1
A10^-7	2	85	1
A10^-7	2	86	1
A10^-7	2	87	1
A10^-7	2	88	1
A10^-7	2	89	1
A10^-7	2	90	1
A10^-7	2	91	1
A10^-7	2	92	1
A10^-7	2	93	1
A10^-7	2	94	1
A10^-7	2	95	1
A10^-7	2	96	1
A10^-7	2	97	1
A10^-7	2	98	1
A10^-7	2	99	1
A10^-7	2	100	1
A10^-7	2	101	1
A10^-7	2	102	1
A10^-7	2	5	0
A10^-7	2	6	0
A10^-7	2	7	0
A10^-7	2	8	0
A10^-7	2	9	0
A10^-7	2	10	0
A10^-7	2	11	0
A10^-7	2	12	0
A10^-7	2	13	0
A10^-7	2	14	0
A10^-7	2	15	0
A10^-7	2	16	0
A10^-7	2	17	0
A10^-7	2	18	0
A10^-7	2	19	0
A10^-7	2	20	0
A10^-7	2	21	0
A10^-7	2	22	0
A10^-7	2	23	0
A10^-7	2	24	0
A10^-7	2	1	0
A10^-7	2	2	0
A10^-7	2	3	0
A10^-7	2	4	0
A10^-7	2	5	0
A10^-7	2	6	0
A10^-7	2	7	0
A10^-7	2	8	0
A10^-7	2	9	0
A10^-7	2	10	0
A10^-7	2	11	0
A10^-7	2	12	0
A10^-7	2	13	0
A10^-7	2	14	0
A10^-7	2	15	0
A10^-7	2	16	0
A10^-7	2	17	0
A10^-7	2	18	0
A10^-7	2	19	0
A10^-7	2	20	0
A10^-7	2	21	0
A10^-7	2	22	0
A10^-7	2	23	0
A10^-7	2	24	0
A10^-7	2	25	0
A10^-7	2	26	0
A10^-7	2	27	0
A10^-7	2	28	0
A10^-7	2	29	0
A10^-7	2	30	0
A10^-7	2	31	0
A10^-7	2	32	0
A10^-7	2	33	0
A10^-7	2	34	0
A10^-7	2	35	0
A10^-7	2	36	0
A10^-7	2	37	0
A10^-7	2	38	0
A10^-7	2	39	0
A10^-7	2	40	0
A10^-7	2	41	0
A10^-7	2	42	0
A10^-7	2	43	0
A10^-7	2	44	0
A10^-7	2	45	0
A10^-7	2	46	0
A10^-7	2	47	0
A10^-7	2	48	0
A10^-7	3	5	1
A10^-7	3	6	1
A10^-7	3	7	1
A10^-7	3	8	1
A10^-7	3	35	1
A10^-7	3	36	1
A10^-7	3	37	1
A10^-7	3	38	1
A10^-7	3	39	1
A10^-7	3	40	1
A10^-7	3	41	1
A10^-7	3	42	1
A10^-7	3	43	1
A10^-7	3	44	1
A10^-7	3	45	1
A10^-7	3	46	1
A10^-7	3	47	1
A10^-7	3	48	1
A10^-7	3	9	0
A10^-7	3	10	0
A10^-7	3	11	0
A10^-7	3	12	0
A10^-7	3	13	0
A10^-7	3	14	0
A10^-7	3	15	0
A10^-7	3	16	0
A10^-7	3	17	0
A10^-7	3	18	0
A10^-7	3	19	0
A10^-7	3	20	0
A10^-7	3	21	0
A10^-7	3	22	0
A10^-7	3	23	0
A10^-7	3	24	0
A10^-7	3	1	0
A10^-7	3	2	0
A10^-7	3	3	0
A10^-7	3	4	0
A10^-7	3	5	0
A10^-7	3	6	0
A10^-7	3	7	0
A10^-7	3	8	0
A10^-7	3	9	0
A10^-7	3	10	0
A10^-7	3	11	0
A10^-7	3	12	0
A10^-7	3	13	0
A10^-7	3	14	0
A10^-7	3	15	0
A10^-7	3	16	0
A10^-7	3	17	0
A10^-7	3	18	0
A10^-7	3	19	0
A10^-7	3	20	0
A10^-7	3	21	0
A10^-7	3	22	0
A10^-7	3	23	0
A10^-7	3	24	0
A10^-7	3	25	0
A10^-7	3	26	0
A10^-7	3	27	0
A10^-7	3	28	0
A10^-7	3	29	0
A10^-7	3	30	0
A10^-7	3	31	0
A10^-7	3	32	0
A10^-7	3	33	0
A10^-7	3	34	0
A10^-7	4	34	1
A10^-7	4	1	0
A10^-7	4	2	0
A10^-7	4	3	0
A10^-7	4	4	0
A10^-7	4	5	0
A10^-7	4	6	0
A10^-7	4	7	0
A10^-7	4	8	0
A10^-7	4	9	0
A10^-7	4	10	0
A10^-7	4	11	0
A10^-7	4	12	0
A10^-7	4	13	0
A10^-7	4	14	0
A10^-7	4	15	0
A10^-7	4	16	0
A10^-7	4	17	0
A10^-7	4	18	0
A10^-7	4	19	0
A10^-7	4	20	0
A10^-7	4	21	0
A10^-7	4	22	0
A10^-7	4	23	0
A10^-7	4	24	0
A10^-7	4	25	0
A10^-7	4	26	0
A10^-7	4	27	0
A10^-7	4	28	0
A10^-7	4	29	0
A10^-7	4	30	0
A10^-7	4	31	0
A10^-7	4	32	0
A10^-7	4	33	0
A10^-7	5	32	1
A10^-7	5	33	1
A10^-7	5	1	0
A10^-7	5	2	0
A10^-7	5	3	0
A10^-7	5	4	0
A10^-7	5	5	0
A10^-7	5	6	0
A10^-7	5	7	0
A10^-7	5	8	0
A10^-7	5	9	0
A10^-7	5	10	0
A10^-7	5	11	0
A10^-7	5	12	0
A10^-7	5	13	0
A10^-7	5	14	0
A10^-7	5	15	0
A10^-7	5	16	0
A10^-7	5	17	0
A10^-7	5	18	0
A10^-7	5	19	0
A10^-7	5	20	0
A10^-7	5	21	0
A10^-7	5	22	0
A10^-7	5	23	0
A10^-7	5	24	0
A10^-7	5	25	0
A10^-7	5	26	0
A10^-7	5	27	0
A10^-7	5	28	0
A10^-7	5	29	0
A10^-7	5	30	0
A10^-7	5	31	0
A10^-7	6	1	0
A10^-7	6	2	0
A10^-7	6	3	0
A10^-7	6	4	0
A10^-7	6	5	0
A10^-7	6	6	0
A10^-7	6	7	0
A10^-7	6	8	0
A10^-7	6	9	0
A10^-7	6	10	0
A10^-7	6	11	0
A10^-7	6	12	0
A10^-7	6	13	0
A10^-7	6	14	0
A10^-7	6	15	0
A10^-7	6	16	0
A10^-7	6	17	0
A10^-7	6	18	0
A10^-7	6	19	0
A10^-7	6	20	0
A10^-7	6	21	0
A10^-7	6	22	0
A10^-7	6	23	0
A10^-7	6	24	0
A10^-7	6	25	0
A10^-7	6	26	0
A10^-7	6	27	0
A10^-7	6	28	0
A10^-7	6	29	0
A10^-7	6	30	0
A10^-7	6	31	0
B10^-5	1	99	1
B10^-5	1	100	1
B10^-5	1	101	1
B10^-5	1	102	1
B10^-5	1	1	1
B10^-5	1	2	1
B10^-5	1	1	0
B10^-5	1	2	0
B10^-5	1	3	0
B10^-5	1	4	0
B10^-5	1	5	0
B10^-5	1	6	0
B10^-5	1	7	0
B10^-5	1	8	0
B10^-5	1	9	0
B10^-5	1	10	0
B10^-5	1	11	0
B10^-5	1	12	0
B10^-5	1	13	0
B10^-5	1	14	0
B10^-5	1	15	0
B10^-5	1	16	0
B10^-5	1	17	0
B10^-5	1	18	0
B10^-5	1	19	0
B10^-5	1	20	0
B10^-5	1	21	0
B10^-5	1	22	0
B10^-5	1	23	0
B10^-5	1	24	0
B10^-5	1	25	0
B10^-5	1	26	0
B10^-5	1	27	0
B10^-5	1	28	0
B10^-5	1	29	0
B10^-5	1	30	0
B10^-5	1	31	0
B10^-5	1	32	0
B10^-5	1	33	0
B10^-5	1	34	0
B10^-5	1	35	0
B10^-5	1	36	0
B10^-5	1	37	0
B10^-5	1	38	0
B10^-5	1	39	0
B10^-5	1	40	0
B10^-5	1	41	0
B10^-5	1	42	0
B10^-5	1	43	0
B10^-5	1	44	0
B10^-5	1	45	0
B10^-5	1	46	0
B10^-5	1	47	0
B10^-5	1	48	0
B10^-5	1	49	0
B10^-5	1	50	0
B10^-5	1	51	0
B10^-5	1	52	0
B10^-5	1	53	0
B10^-5	1	54	0
B10^-5	1	55	0
B10^-5	1	56	0
B10^-5	1	57	0
B10^-5	1	58	0
B10^-5	1	59	0
B10^-5	1	60	0
B10^-5	1	61	0
B10^-5	1	62	0
B10^-5	1	63	0
B10^-5	1	64	0
B10^-5	1	65	0
B10^-5	1	66	0
B10^-5	1	67	0
B10^-5	1	68	0
B10^-5	1	69	0
B10^-5	1	70	0
B10^-5	1	71	0
B10^-5	1	72	0
B10^-5	1	73	0
B10^-5	1	74	0
B10^-5	1	75	0
B10^-5	1	76	0
B10^-5	1	77	0
B10^-5	1	78	0
B10^-5	1	79	0
B10^-5	1	80	0
B10^-5	1	81	0
B10^-5	1	82	0
B10^-5	1	83	0
B10^-5	1	84	0
B10^-5	1	85	0
B10^-5	1	86	0
B10^-5	1	87	0
B10^-5	1	88	0
B10^-5	1	89	0
B10^-5	1	90	0
B10^-5	1	91	0
B10^-5	1	92	0
B10^-5	1	93	0
B10^-5	1	94	0
B10^-5	1	95	0
B10^-5	1	96	0
B10^-5	1	97	0
B10^-5	1	98	0
B10^-5	1	3	0
B10^-5	1	4	0
B10^-5	1	5	0
B10^-5	1	6	0
B10^-5	1	7	0
B10^-5	1	8	0
B10^-5	1	9	0
B10^-5	1	10	0
B10^-5	1	11	0
B10^-5	1	12	0
B10^-5	1	13	0
B10^-5	1	14	0
B10^-5	1	15	0
B10^-5	1	16	0
B10^-5	1	17	0
B10^-5	1	18	0
B10^-5	1	19	0
B10^-5	1	20	0
B10^-5	1	21	0
B10^-5	1	22	0
B10^-5	1	23	0
B10^-5	1	24	0
B10^-5	2	32	1
B10^-5	2	33	1
B10^-5	2	34	1
B10^-5	2	35	1
B10^-5	2	36	1
B10^-5	2	37	1
B10^-5	2	38	1
B10^-5	2	39	1
B10^-5	2	40	1
B10^-5	2	41	1
B10^-5	2	42	1
B10^-5	2	43	1
B10^-5	2	44	1
B10^-5	2	45	1
B10^-5	2	46	1
B10^-5	2	47	1
B10^-5	2	48	1
B10^-5	2	49	1
B10^-5	2	50	1
B10^-5	2	51	1
B10^-5	2	52	1
B10^-5	2	53	1
B10^-5	2	54	1
B10^-5	2	55	1
B10^-5	2	56	1
B10^-5	2	57	1
B10^-5	2	58	1
B10^-5	2	59	1
B10^-5	2	60	1
B10^-5	2	61	1
B10^-5	2	62	1
B10^-5	2	63	1
B10^-5	2	64	1
B10^-5	2	65	1
B10^-5	2	66	1
B10^-5	2	67	1
B10^-5	2	68	1
B10^-5	2	69	1
B10^-5	2	70	1
B10^-5	2	71	1
B10^-5	2	72	1
B10^-5	2	73	1
B10^-5	2	74	1
B10^-5	2	75	1
B10^-5	2	76	1
B10^-5	2	77	1
B10^-5	2	78	1
B10^-5	2	79	1
B10^-5	2	80	1
B10^-5	2	81	1
B10^-5	2	82	1
B10^-5	2	83	1
B10^-5	2	84	1
B10^-5	2	85	1
B10^-5	2	86	1
B10^-5	2	87	1
B10^-5	2	88	1
B10^-5	2	89	1
B10^-5	2	90	1
B10^-5	2	91	1
B10^-5	2	92	1
B10^-5	2	93	1
B10^-5	2	94	1
B10^-5	2	95	1
B10^-5	2	96	1
B10^-5	2	97	1
B10^-5	2	98	1
B10^-5	2	3	1
B10^-5	2	4	1
B10^-5	2	5	1
B10^-5	2	6	1
B10^-5	2	7	1
B10^-5	2	8	1
B10^-5	2	9	1
B10^-5	2	10	1
B10^-5	2	11	1
B10^-5	2	12	1
B10^-5	2	13	1
B10^-5	2	14	1
B10^-5	2	15	1
B10^-5	2	16	1
B10^-5	2	17	1
B10^-5	2	18	1
B10^-5	2	19	1
B10^-5	2	20	1
B10^-5	2	1	0
B10^-5	2	2	0
B10^-5	2	3	0
B10^-5	2	4	0
B10^-5	2	5	0
B10^-5	2	6	0
B10^-5	2	7	0
B10^-5	2	8	0
B10^-5	2	9	0
B10^-5	2	10	0
B10^-5	2	11	0
B10^-5	2	12	0
B10^-5	2	13	0
B10^-5	2	14	0
B10^-5	2	15	0
B10^-5	2	16	0
B10^-5	2	17	0
B10^-5	2	18	0
B10^-5	2	19	0
B10^-5	2	20	0
B10^-5	2	21	0
B10^-5	2	22	0
B10^-5	2	23	0
B10^-5	2	24	0
B10^-5	2	25	0
B10^-5	2	26	0
B10^-5	2	27	0
B10^-5	2	28	0
B10^-5	2	29	0
B10^-5	2	30	0
B10^-5	2	31	0
B10^-5	2	21	0
B10^-5	2	22	0
B10^-5	2	23	0
B10^-5	2	24	0
B10^-5	3	29	1
B10^-5	3	30	1
B10^-5	3	31	1
B10^-5	3	1	0
B10^-5	3	2	0
B10^-5	3	3	0
B10^-5	3	4	0
B10^-5	3	5	0
B10^-5	3	6	0
B10^-5	3	7	0
B10^-5	3	8	0
B10^-5	3	9	0
B10^-5	3	10	0
B10^-5	3	11	0
B10^-5	3	12	0
B10^-5	3	13	0
B10^-5	3	14	0
B10^-5	3	15	0
B10^-5	3	16	0
B10^-5	3	17	0
B10^-5	3	18	0
B10^-5	3	19	0
B10^-5	3	20	0
B10^-5	3	21	0
B10^-5	3	22	0
B10^-5	3	23	0
B10^-5	3	24	0
B10^-5	3	25	0
B10^-5	3	26	0
B10^-5	3	27	0
B10^-5	3	28	0
B10^-5	3	21	0
B10^-5	3	22	0
B10^-5	3	23	0
B10^-5	3	24	0
B10^-5	4	1	0
B10^-5	4	2	0
B10^-5	4	3	0
B10^-5	4	4	0
B10^-5	4	5	0
B10^-5	4	6	0
B10^-5	4	7	0
B10^-5	4	8	0
B10^-5	4	9	0
B10^-5	4	10	0
B10^-5	4	11	0
B10^-5	4	12	0
B10^-5	4	13	0
B10^-5	4	14	0
B10^-5	4	15	0
B10^-5	4	16	0
B10^-5	4	17	0
B10^-5	4	18	0
B10^-5	4	19	0
B10^-5	4	20	0
B10^-5	4	21	0
B10^-5	4	22	0
B10^-5	4	23	0
B10^-5	4	24	0
B10^-5	4	25	0
B10^-5	4	26	0
B10^-5	4	27	0
B10^-5	4	28	0
B10^-5	5	1	0
B10^-5	5	2	0
B10^-5	5	3	0
B10^-5	5	4	0
B10^-5	5	5	0
B10^-5	5	6	0
B10^-5	5	7	0
B10^-5	5	8	0
B10^-5	5	9	0
B10^-5	5	10	0
B10^-5	5	11	0
B10^-5	5	12	0
B10^-5	5	13	0
B10^-5	5	14	0
B10^-5	5	15	0
B10^-5	5	16	0
B10^-5	5	17	0
B10^-5	5	18	0
B10^-5	5	19	0
B10^-5	5	20	0
B10^-5	5	21	0
B10^-5	5	22	0
B10^-5	5	23	0
B10^-5	5	24	0
B10^-5	5	25	0
B10^-5	5	26	0
B10^-5	5	27	0
B10^-5	5	28	0
B10^-5	6	1	0
B10^-5	6	2	0
B10^-5	6	3	0
B10^-5	6	4	0
B10^-5	6	5	0
B10^-5	6	6	0
B10^-5	6	7	0
B10^-5	6	8	0
B10^-5	6	9	0
B10^-5	6	10	0
B10^-5	6	11	0
B10^-5	6	12	0
B10^-5	6	13	0
B10^-5	6	14	0
B10^-5	6	15	0
B10^-5	6	16	0
B10^-5	6	17	0
B10^-5	6	18	0
B10^-5	6	19	0
B10^-5	6	20	0
B10^-5	6	21	0
B10^-5	6	22	0
B10^-5	6	23	0
B10^-5	6	24	0
B10^-5	6	25	0
B10^-5	6	26	0
B10^-5	6	27	0
B10^-5	6	28	0
C10^-3	1	99	1
C10^-3	1	100	1
C10^-3	1	101	1
C10^-3	1	102	1
C10^-3	1	1	0
C10^-3	1	2	0
C10^-3	1	3	0
C10^-3	1	4	0
C10^-3	1	5	0
C10^-3	1	6	0
C10^-3	1	7	0
C10^-3	1	8	0
C10^-3	1	9	0
C10^-3	1	10	0
C10^-3	1	11	0
C10^-3	1	12	0
C10^-3	1	13	0
C10^-3	1	14	0
C10^-3	1	15	0
C10^-3	1	16	0
C10^-3	1	17	0
C10^-3	1	18	0
C10^-3	1	19	0
C10^-3	1	20	0
C10^-3	1	21	0
C10^-3	1	22	0
C10^-3	1	23	0
C10^-3	1	24	0
C10^-3	1	25	0
C10^-3	1	26	0
C10^-3	1	27	0
C10^-3	1	28	0
C10^-3	1	29	0
C10^-3	1	30	0
C10^-3	1	31	0
C10^-3	1	32	0
C10^-3	1	33	0
C10^-3	1	34	0
C10^-3	1	35	0
C10^-3	1	36	0
C10^-3	1	37	0
C10^-3	1	38	0
C10^-3	1	39	0
C10^-3	1	40	0
C10^-3	1	41	0
C10^-3	1	42	0
C10^-3	1	43	0
C10^-3	1	44	0
C10^-3	1	45	0
C10^-3	1	46	0
C10^-3	1	47	0
C10^-3	1	48	0
C10^-3	1	49	0
C10^-3	1	50	0
C10^-3	1	51	0
C10^-3	1	52	0
C10^-3	1	53	0
C10^-3	1	54	0
C10^-3	1	55	0
C10^-3	1	56	0
C10^-3	1	57	0
C10^-3	1	58	0
C10^-3	1	59	0
C10^-3	1	60	0
C10^-3	1	61	0
C10^-3	1	62	0
C10^-3	1	63	0
C10^-3	1	64	0
C10^-3	1	65	0
C10^-3	1	66	0
C10^-3	1	67	0
C10^-3	1	68	0
C10^-3	1	69	0
C10^-3	1	70	0
C10^-3	1	71	0
C10^-3	1	72	0
C10^-3	1	73	0
C10^-3	1	74	0
C10^-3	1	75	0
C10^-3	1	76	0
C10^-3	1	77	0
C10^-3	1	78	0
C10^-3	1	79	0
C10^-3	1	80	0
C10^-3	1	81	0
C10^-3	1	82	0
C10^-3	1	83	0
C10^-3	1	84	0
C10^-3	1	85	0
C10^-3	1	86	0
C10^-3	1	87	0
C10^-3	1	88	0
C10^-3	1	89	0
C10^-3	1	90	0
C10^-3	1	91	0
C10^-3	1	92	0
C10^-3	1	93	0
C10^-3	1	94	0
C10^-3	1	95	0
C10^-3	1	96	0
C10^-3	1	97	0
C10^-3	1	98	0
C10^-3	1	1	0
C10^-3	1	2	0
C10^-3	1	3	0
C10^-3	1	4	0
C10^-3	1	5	0
C10^-3	1	6	0
C10^-3	1	7	0
C10^-3	1	8	0
C10^-3	1	9	0
C10^-3	1	10	0
C10^-3	1	11	0
C10^-3	1	12	0
C10^-3	1	13	0
C10^-3	1	14	0
C10^-3	1	15	0
C10^-3	1	16	0
C10^-3	1	17	0
C10^-3	1	18	0
C10^-3	1	19	0
C10^-3	1	20	0
C10^-3	1	21	0
C10^-3	1	22	0
C10^-3	1	23	0
C10^-3	1	24	0
C10^-3	2	11	1
C10^-3	2	12	1
C10^-3	2	13	1
C10^-3	2	14	1
C10^-3	2	15	1
C10^-3	2	16	1
C10^-3	2	17	1
C10^-3	2	18	1
C10^-3	2	19	1
C10^-3	2	20	1
C10^-3	2	21	1
C10^-3	2	22	1
C10^-3	2	23	1
C10^-3	2	24	1
C10^-3	2	25	1
C10^-3	2	26	1
C10^-3	2	27	1
C10^-3	2	28	1
C10^-3	2	29	1
C10^-3	2	30	1
C10^-3	2	31	1
C10^-3	2	32	1
C10^-3	2	33	1
C10^-3	2	34	1
C10^-3	2	35	1
C10^-3	2	36	1
C10^-3	2	37	1
C10^-3	2	38	1
C10^-3	2	39	1
C10^-3	2	40	1
C10^-3	2	41	1
C10^-3	2	42	1
C10^-3	2	43	1
C10^-3	2	44	1
C10^-3	2	45	1
C10^-3	2	46	1
C10^-3	2	47	1
C10^-3	2	48	1
C10^-3	2	49	1
C10^-3	2	50	1
C10^-3	2	51	1
C10^-3	2	52	1
C10^-3	2	53	1
C10^-3	2	54	1
C10^-3	2	55	1
C10^-3	2	56	1
C10^-3	2	57	1
C10^-3	2	58	1
C10^-3	2	59	1
C10^-3	2	60	1
C10^-3	2	61	1
C10^-3	2	62	1
C10^-3	2	63	1
C10^-3	2	64	1
C10^-3	2	65	1
C10^-3	2	66	1
C10^-3	2	67	1
C10^-3	2	68	1
C10^-3	2	69	1
C10^-3	2	70	1
C10^-3	2	71	1
C10^-3	2	72	1
C10^-3	2	73	1
C10^-3	2	74	1
C10^-3	2	75	1
C10^-3	2	76	1
C10^-3	2	77	1
C10^-3	2	78	1
C10^-3	2	79	1
C10^-3	2	80	1
C10^-3	2	81	1
C10^-3	2	82	1
C10^-3	2	83	1
C10^-3	2	84	1
C10^-3	2	85	1
C10^-3	2	86	1
C10^-3	2	87	1
C10^-3	2	88	1
C10^-3	2	89	1
C10^-3	2	90	1
C10^-3	2	91	1
C10^-3	2	92	1
C10^-3	2	93	1
C10^-3	2	94	1
C10^-3	2	95	1
C10^-3	2	96	1
C10^-3	2	97	1
C10^-3	2	98	1
C10^-3	2	1	1
C10^-3	2	2	1
C10^-3	2	3	1
C10^-3	2	4	1
C10^-3	2	5	1
C10^-3	2	6	1
C10^-3	2	7	1
C10^-3	2	8	1
C10^-3	2	9	1
C10^-3	2	10	1
C10^-3	2	11	1
C10^-3	2	12	1
C10^-3	2	13	1
C10^-3	2	1	0
C10^-3	2	2	0
C10^-3	2	3	0
C10^-3	2	4	0
C10^-3	2	5	0
C10^-3	2	6	0
C10^-3	2	7	0
C10^-3	2	8	0
C10^-3	2	9	0
C10^-3	2	10	0
C10^-3	2	14	0
C10^-3	2	15	0
C10^-3	2	16	0
C10^-3	2	17	0
C10^-3	2	18	0
C10^-3	2	19	0
C10^-3	2	20	0
C10^-3	2	21	0
C10^-3	2	22	0
C10^-3	2	23	0
C10^-3	2	24	0
C10^-3	3	1	0
C10^-3	3	2	0
C10^-3	3	3	0
C10^-3	3	4	0
C10^-3	3	5	0
C10^-3	3	6	0
C10^-3	3	7	0
C10^-3	3	8	0
C10^-3	3	9	0
C10^-3	3	10	0
C10^-3	3	14	0
C10^-3	3	15	0
C10^-3	3	16	0
C10^-3	3	17	0
C10^-3	3	18	0
C10^-3	3	19	0
C10^-3	3	20	0
C10^-3	3	21	0
C10^-3	3	22	0
C10^-3	3	23	0
C10^-3	3	24	0
C10^-3	4	10	1
C10^-3	4	1	0
C10^-3	4	2	0
C10^-3	4	3	0
C10^-3	4	4	0
C10^-3	4	5	0
C10^-3	4	6	0
C10^-3	4	7	0
C10^-3	4	8	0
C10^-3	4	9	0
C10^-3	5	1	0
C10^-3	5	2	0
C10^-3	5	3	0
C10^-3	5	4	0
C10^-3	5	5	0
C10^-3	5	6	0
C10^-3	5	7	0
C10^-3	5	8	0
C10^-3	5	9	0
C10^-3	6	9	1
C10^-3	6	1	0
C10^-3	6	2	0
C10^-3	6	3	0
C10^-3	6	4	0
C10^-3	6	5	0
C10^-3	6	6	0
C10^-3	6	7	0
C10^-3	6	8	0

## Sheet: Fig1D
Group	day	sample	event		library("survival")
1PBS	1	1	1		library("dplyr")
1PBS	1	2	1		library("survminer")
1PBS	1	3	0		library("ggsurvfit")
1PBS	1	4	0
1PBS	1	5	0		bee <- read.csv(file="bee_survival.csv",header=T)
1PBS	1	6	0
1PBS	1	7	0		sur_bee <- survfit(Surv(day,event) ~Group, data=bee,type="kaplan-meier")
1PBS	1	8	0		summary(sur_bee)
1PBS	1	9	0
1PBS	1	10	0		Group=1PBS
1PBS	1	11	0		time n.risk n.event survival std.err lower 95% CI upper 95% CI
1PBS	1	12	0		1 578 2 0.997 0.00244 0.992 1.000
1PBS	1	13	0		2 476 1 0.994 0.00321 0.988 1.000
1PBS	1	14	0		3 376 6 0.979 0.00716 0.965 0.993
1PBS	1	15	0		4 277 1 0.975 0.00796 0.960 0.991
1PBS	1	16	0
1PBS	1	17	0		Group=A10^-7
1PBS	1	18	0		time n.risk n.event survival std.err lower 95% CI upper 95% CI
1PBS	1	19	0		1 333 7 0.979 0.00786 0.964 0.995
1PBS	1	20	0		2 232 38 0.819 0.02468 0.772 0.868
1PBS	1	21	0		3 138 27 0.658 0.03403 0.595 0.729
1PBS	1	22	0		4 82 2 0.642 0.03505 0.577 0.715
1PBS	1	23	0		5 53 1 0.630 0.03642 0.563 0.706
1PBS	1	24	0		6 26 1 0.606 0.04233 0.529 0.695
1PBS	1	25	0
1PBS	1	26	0		Group=B10^-3
1PBS	1	27	0		time n.risk n.event survival std.err lower 95% CI upper 95% CI
1PBS	1	28	0		1 205 9 0.956 0.0143 0.9285 0.985
1PBS	1	29	0		2 103 89 0.130 0.0323 0.0798 0.212
1PBS	1	30	0		3 10 2 0.104 0.0307 0.0583 0.185
1PBS	1	31	0
1PBS	1	32	0		survdiff(Surv(day,event) ~Group,bee)
1PBS	1	33	0		Call:
1PBS	1	34	0		survdiff(formula = Surv(day, event) ~ Group, data = bee)
1PBS	1	35	0
1PBS	1	36	0		N Observed Expected (O-E)^2/E (O-E)^2/V
1PBS	1	37	0		Group=1PBS 578 10 113.4 94.3 280
1PBS	1	38	0		Group=A10^-7 333 76 52.3 10.7 17
1PBS	1	39	0		Group=B10^-3 205 100 20.3 312.6 415
1PBS	1	40	0
1PBS	1	41	0		Chisq= 495 on 2 degrees of freedom, p= <2e-16
1PBS	1	42	0
1PBS	1	43	0		cox_bee <- coxph(Surv(day,event) ~Group,bee)
1PBS	1	44	0		summary(cox_bee)
1PBS	1	45	0		Call:
1PBS	1	46	0		coxph(formula = Surv(day, event) ~ Group, data = bee)
1PBS	1	47	0
1PBS	1	48	0		n= 1116, number of events= 186
1PBS	1	49	0
1PBS	1	50	0		coef exp(coef) se(coef) z Pr(>|z|)
1PBS	1	51	0		GroupA10^-7 2.9428 18.9697 0.3367 8.74 <2e-16 ***
1PBS	1	52	0		GroupB10^-3 4.8013 121.6689 0.3379 14.21 <2e-16 ***
1PBS	1	53	0		---
1PBS	1	54	0		Signif. codes: 0 ‘***’ 0.001 ‘**’ 0.01 ‘*’ 0.05 ‘.’ 0.1 ‘ ’ 1
1PBS	1	55	0
1PBS	1	56	0		coef exp(coef) se(coef) z Pr(>|z|)
1PBS	1	57	0		Group2B10^-3 1.85846 6.41384 0.16104 11.54 <2e-16 ***
1PBS	1	58	0		Group2PBS -2.94285 0.05272 0.33669 -8.74 <2e-16 ***
1PBS	1	59	0
1PBS	1	60	0		P value
1PBS	1	61	0			10^-3	10^-7
1PBS	1	62	0		PBS	<2e-16 ***	<2e-16 ***
1PBS	1	63	0		10^-3		<2e-16 ***
1PBS	1	64	0
1PBS	1	65	0
1PBS	1	66	0		FDR adjusted P value
1PBS	1	67	0			10^-3	10^-7
1PBS	1	68	0		PBS	2e-16 ***	2e-16 ***
1PBS	1	69	0		10^-3		2e-16 ***
1PBS	1	70	0
1PBS	1	71	0
1PBS	1	72	0
1PBS	1	73	0
1PBS	1	74	0
1PBS	1	75	0
1PBS	1	76	0
1PBS	1	77	0
1PBS	1	78	0
1PBS	1	79	0
1PBS	1	80	0
1PBS	1	81	0
1PBS	1	82	0
1PBS	1	83	0
1PBS	1	84	0
1PBS	1	85	0
1PBS	1	86	0
1PBS	1	87	0
1PBS	1	88	0
1PBS	1	89	0
1PBS	1	90	0
1PBS	1	91	0
1PBS	1	92	0
1PBS	1	93	0
1PBS	1	94	0
1PBS	1	95	0
1PBS	1	96	0
1PBS	1	97	0
1PBS	1	98	0
1PBS	1	99	0
1PBS	1	100	0
1PBS	1	101	0
1PBS	1	102	0
1PBS	2	3	1
1PBS	2	4	0
1PBS	2	5	0
1PBS	2	6	0
1PBS	2	7	0
1PBS	2	8	0
1PBS	2	9	0
1PBS	2	10	0
1PBS	2	11	0
1PBS	2	12	0
1PBS	2	13	0
1PBS	2	14	0
1PBS	2	15	0
1PBS	2	16	0
1PBS	2	17	0
1PBS	2	18	0
1PBS	2	19	0
1PBS	2	20	0
1PBS	2	21	0
1PBS	2	22	0
1PBS	2	23	0
1PBS	2	24	0
1PBS	2	25	0
1PBS	2	26	0
1PBS	2	27	0
1PBS	2	28	0
1PBS	2	29	0
1PBS	2	30	0
1PBS	2	31	0
1PBS	2	32	0
1PBS	2	33	0
1PBS	2	34	0
1PBS	2	35	0
1PBS	2	36	0
1PBS	2	37	0
1PBS	2	38	0
1PBS	2	39	0
1PBS	2	40	0
1PBS	2	41	0
1PBS	2	42	0
1PBS	2	43	0
1PBS	2	44	0
1PBS	2	45	0
1PBS	2	46	0
1PBS	2	47	0
1PBS	2	48	0
1PBS	2	49	0
1PBS	2	50	0
1PBS	2	51	0
1PBS	2	52	0
1PBS	2	53	0
1PBS	2	54	0
1PBS	2	55	0
1PBS	2	56	0
1PBS	2	57	0
1PBS	2	58	0
1PBS	2	59	0
1PBS	2	60	0
1PBS	2	61	0
1PBS	2	62	0
1PBS	2	63	0
1PBS	2	64	0
1PBS	2	65	0
1PBS	2	66	0
1PBS	2	67	0
1PBS	2	68	0
1PBS	2	69	0
1PBS	2	70	0
1PBS	2	71	0
1PBS	2	72	0
1PBS	2	73	0
1PBS	2	74	0
1PBS	2	75	0
1PBS	2	76	0
1PBS	2	77	0
1PBS	2	78	0
1PBS	2	79	0
1PBS	2	80	0
1PBS	2	81	0
1PBS	2	82	0
1PBS	2	83	0
1PBS	2	84	0
1PBS	2	85	0
1PBS	2	86	0
1PBS	2	87	0
1PBS	2	88	0
1PBS	2	89	0
1PBS	2	90	0
1PBS	2	91	0
1PBS	2	92	0
1PBS	2	93	0
1PBS	2	94	0
1PBS	2	95	0
1PBS	2	96	0
1PBS	2	97	0
1PBS	2	98	0
1PBS	2	99	0
1PBS	2	100	0
1PBS	2	101	0
1PBS	2	102	0
1PBS	3	4	1
1PBS	3	5	1
1PBS	3	6	1
1PBS	3	7	1
1PBS	3	8	1
1PBS	3	9	1
1PBS	3	10	0
1PBS	3	11	0
1PBS	3	12	0
1PBS	3	13	0
1PBS	3	14	0
1PBS	3	15	0
1PBS	3	16	0
1PBS	3	17	0
1PBS	3	18	0
1PBS	3	19	0
1PBS	3	20	0
1PBS	3	21	0
1PBS	3	22	0
1PBS	3	23	0
1PBS	3	24	0
1PBS	3	25	0
1PBS	3	26	0
1PBS	3	27	0
1PBS	3	28	0
1PBS	3	29	0
1PBS	3	30	0
1PBS	3	31	0
1PBS	3	32	0
1PBS	3	33	0
1PBS	3	34	0
1PBS	3	35	0
1PBS	3	36	0
1PBS	3	37	0
1PBS	3	38	0
1PBS	3	39	0
1PBS	3	40	0
1PBS	3	41	0
1PBS	3	42	0
1PBS	3	43	0
1PBS	3	44	0
1PBS	3	45	0
1PBS	3	46	0
1PBS	3	47	0
1PBS	3	48	0
1PBS	3	49	0
1PBS	3	50	0
1PBS	3	51	0
1PBS	3	52	0
1PBS	3	53	0
1PBS	3	54	0
1PBS	3	55	0
1PBS	3	56	0
1PBS	3	57	0
1PBS	3	58	0
1PBS	3	59	0
1PBS	3	60	0
1PBS	3	61	0
1PBS	3	62	0
1PBS	3	63	0
1PBS	3	64	0
1PBS	3	65	0
1PBS	3	66	0
1PBS	3	67	0
1PBS	3	68	0
1PBS	3	69	0
1PBS	3	70	0
1PBS	3	71	0
1PBS	3	72	0
1PBS	3	73	0
1PBS	3	74	0
1PBS	3	75	0
1PBS	3	76	0
1PBS	3	77	0
1PBS	3	78	0
1PBS	3	79	0
1PBS	3	80	0
1PBS	3	81	0
1PBS	3	82	0
1PBS	3	83	0
1PBS	3	84	0
1PBS	3	85	0
1PBS	3	86	0
1PBS	3	87	0
1PBS	3	88	0
1PBS	3	89	0
1PBS	3	90	0
1PBS	3	91	0
1PBS	3	92	0
1PBS	3	93	0
1PBS	3	94	0
1PBS	3	95	0
1PBS	3	96	0
1PBS	3	97	0
1PBS	3	98	0
1PBS	3	99	0
1PBS	3	100	0
1PBS	3	101	0
1PBS	3	102	0
1PBS	4	10	1
1PBS	4	11	0
1PBS	4	12	0
1PBS	4	13	0
1PBS	4	14	0
1PBS	4	15	0
1PBS	4	16	0
1PBS	4	17	0
1PBS	4	18	0
1PBS	4	19	0
1PBS	4	20	0
1PBS	4	21	0
1PBS	4	22	0
1PBS	4	23	0
1PBS	4	24	0
1PBS	4	25	0
1PBS	4	26	0
1PBS	4	27	0
1PBS	4	28	0
1PBS	4	29	0
1PBS	4	30	0
1PBS	4	31	0
1PBS	4	32	0
1PBS	4	33	0
1PBS	4	34	0
1PBS	4	35	0
1PBS	4	36	0
1PBS	4	37	0
1PBS	4	38	0
1PBS	4	39	0
1PBS	4	40	0
1PBS	4	41	0
1PBS	4	42	0
1PBS	4	43	0
1PBS	4	44	0
1PBS	4	45	0
1PBS	4	46	0
1PBS	4	47	0
1PBS	4	48	0
1PBS	4	49	0
1PBS	4	50	0
1PBS	4	51	0
1PBS	4	52	0
1PBS	4	53	0
1PBS	4	54	0
1PBS	4	55	0
1PBS	4	56	0
1PBS	4	57	0
1PBS	4	58	0
1PBS	4	59	0
1PBS	4	60	0
1PBS	4	61	0
1PBS	4	62	0
1PBS	4	63	0
1PBS	4	64	0
1PBS	4	65	0
1PBS	4	66	0
1PBS	4	67	0
1PBS	4	68	0
1PBS	4	69	0
1PBS	4	70	0
1PBS	4	71	0
1PBS	4	72	0
1PBS	4	73	0
1PBS	4	74	0
1PBS	4	75	0
1PBS	4	76	0
1PBS	4	77	0
1PBS	4	78	0
1PBS	4	79	0
1PBS	4	80	0
1PBS	4	81	0
1PBS	4	82	0
1PBS	4	83	0
1PBS	4	84	0
1PBS	4	85	0
1PBS	4	86	0
1PBS	4	87	0
1PBS	4	88	0
1PBS	4	89	0
1PBS	4	90	0
1PBS	4	91	0
1PBS	4	92	0
1PBS	4	93	0
1PBS	4	94	0
1PBS	4	95	0
1PBS	4	96	0
1PBS	4	97	0
1PBS	4	98	0
1PBS	4	99	0
1PBS	4	100	0
1PBS	4	101	0
1PBS	4	102	0
1PBS	5	11	0
1PBS	5	12	0
1PBS	5	13	0
1PBS	5	14	0
1PBS	5	15	0
1PBS	5	16	0
1PBS	5	17	0
1PBS	5	18	0
1PBS	5	19	0
1PBS	5	20	0
1PBS	5	21	0
1PBS	5	22	0
1PBS	5	23	0
1PBS	5	24	0
1PBS	5	25	0
1PBS	5	26	0
1PBS	5	27	0
1PBS	5	28	0
1PBS	5	29	0
1PBS	5	30	0
1PBS	5	31	0
1PBS	5	32	0
1PBS	5	33	0
1PBS	5	34	0
1PBS	5	35	0
1PBS	5	36	0
1PBS	5	37	0
1PBS	5	38	0
1PBS	5	39	0
1PBS	5	40	0
1PBS	5	41	0
1PBS	5	42	0
1PBS	5	43	0
1PBS	5	44	0
1PBS	5	45	0
1PBS	5	46	0
1PBS	5	47	0
1PBS	5	48	0
1PBS	5	49	0
1PBS	5	50	0
1PBS	5	51	0
1PBS	5	52	0
1PBS	5	53	0
1PBS	5	54	0
1PBS	5	55	0
1PBS	5	56	0
1PBS	5	57	0
1PBS	5	58	0
1PBS	5	59	0
1PBS	5	60	0
1PBS	5	61	0
1PBS	5	62	0
1PBS	5	63	0
1PBS	5	64	0
1PBS	5	65	0
1PBS	5	66	0
1PBS	5	67	0
1PBS	5	68	0
1PBS	5	69	0
1PBS	5	70	0
1PBS	5	71	0
1PBS	5	72	0
1PBS	5	73	0
1PBS	5	74	0
1PBS	5	75	0
1PBS	5	76	0
1PBS	5	77	0
1PBS	5	78	0
1PBS	5	79	0
1PBS	5	80	0
1PBS	5	81	0
1PBS	5	82	0
1PBS	5	83	0
1PBS	5	84	0
1PBS	5	85	0
1PBS	5	86	0
1PBS	5	87	0
1PBS	5	88	0
1PBS	5	89	0
1PBS	5	90	0
1PBS	5	91	0
1PBS	5	92	0
1PBS	5	93	0
1PBS	5	94	0
1PBS	5	95	0
1PBS	5	96	0
1PBS	5	97	0
1PBS	5	98	0
1PBS	5	99	0
1PBS	5	100	0
1PBS	5	101	0
1PBS	5	102	0
1PBS	6	11	0
1PBS	6	12	0
1PBS	6	13	0
1PBS	6	14	0
1PBS	6	15	0
1PBS	6	16	0
1PBS	6	17	0
1PBS	6	18	0
1PBS	6	19	0
1PBS	6	20	0
1PBS	6	21	0
1PBS	6	22	0
1PBS	6	23	0
1PBS	6	24	0
1PBS	6	25	0
1PBS	6	26	0
1PBS	6	27	0
1PBS	6	28	0
1PBS	6	29	0
1PBS	6	30	0
1PBS	6	31	0
1PBS	6	32	0
1PBS	6	33	0
1PBS	6	34	0
1PBS	6	35	0
1PBS	6	36	0
1PBS	6	37	0
1PBS	6	38	0
1PBS	6	39	0
1PBS	6	40	0
1PBS	6	41	0
1PBS	6	42	0
1PBS	6	43	0
1PBS	6	44	0
1PBS	6	45	0
1PBS	6	46	0
1PBS	6	47	0
1PBS	6	48	0
1PBS	6	49	0
1PBS	6	50	0
1PBS	6	51	0
1PBS	6	52	0
1PBS	6	53	0
1PBS	6	54	0
1PBS	6	55	0
1PBS	6	56	0
1PBS	6	57	0
1PBS	6	58	0
1PBS	6	59	0
1PBS	6	60	0
1PBS	6	61	0
1PBS	6	62	0
1PBS	6	63	0
1PBS	6	64	0
1PBS	6	65	0
1PBS	6	66	0
1PBS	6	67	0
1PBS	6	68	0
1PBS	6	69	0
1PBS	6	70	0
1PBS	6	71	0
1PBS	6	72	0
1PBS	6	73	0
1PBS	6	74	0
1PBS	6	75	0
1PBS	6	76	0
1PBS	6	77	0
1PBS	6	78	0
1PBS	6	79	0
1PBS	6	80	0
1PBS	6	81	0
1PBS	6	82	0
1PBS	6	83	0
1PBS	6	84	0
1PBS	6	85	0
1PBS	6	86	0
1PBS	6	87	0
1PBS	6	88	0
1PBS	6	89	0
1PBS	6	90	0
1PBS	6	91	0
1PBS	6	92	0
1PBS	6	93	0
1PBS	6	94	0
1PBS	6	95	0
1PBS	6	96	0
1PBS	6	97	0
1PBS	6	98	0
1PBS	6	99	0
1PBS	6	100	0
1PBS	6	101	0
1PBS	6	102	0
A10^-7	1	1	1
A10^-7	1	2	1
A10^-7	1	3	1
A10^-7	1	4	1
A10^-7	1	5	1
A10^-7	1	6	1
A10^-7	1	7	1
A10^-7	1	8	0
A10^-7	1	9	0
A10^-7	1	10	0
A10^-7	1	11	0
A10^-7	1	12	0
A10^-7	1	13	0
A10^-7	1	14	0
A10^-7	1	15	0
A10^-7	1	16	0
A10^-7	1	17	0
A10^-7	1	18	0
A10^-7	1	19	0
A10^-7	1	20	0
A10^-7	1	21	0
A10^-7	1	22	0
A10^-7	1	23	0
A10^-7	1	24	0
A10^-7	1	25	0
A10^-7	1	26	0
A10^-7	1	27	0
A10^-7	1	28	0
A10^-7	1	29	0
A10^-7	1	30	0
A10^-7	1	31	0
A10^-7	1	32	0
A10^-7	1	33	0
A10^-7	1	34	0
A10^-7	1	35	0
A10^-7	1	36	0
A10^-7	1	37	0
A10^-7	1	38	0
A10^-7	1	39	0
A10^-7	1	40	0
A10^-7	1	41	0
A10^-7	1	42	0
A10^-7	1	43	0
A10^-7	1	44	0
A10^-7	1	45	0
A10^-7	1	46	0
A10^-7	1	47	0
A10^-7	1	48	0
A10^-7	1	49	0
A10^-7	1	50	0
A10^-7	1	51	0
A10^-7	1	52	0
A10^-7	1	53	0
A10^-7	1	54	0
A10^-7	1	55	0
A10^-7	1	56	0
A10^-7	1	57	0
A10^-7	1	58	0
A10^-7	1	59	0
A10^-7	1	60	0
A10^-7	1	61	0
A10^-7	1	62	0
A10^-7	1	63	0
A10^-7	1	64	0
A10^-7	1	65	0
A10^-7	1	66	0
A10^-7	1	67	0
A10^-7	1	68	0
A10^-7	1	69	0
A10^-7	1	70	0
A10^-7	1	71	0
A10^-7	1	72	0
A10^-7	1	73	0
A10^-7	1	74	0
A10^-7	1	75	0
A10^-7	1	76	0
A10^-7	1	77	0
A10^-7	1	78	0
A10^-7	1	79	0
A10^-7	1	80	0
A10^-7	1	81	0
A10^-7	1	82	0
A10^-7	1	83	0
A10^-7	1	84	0
A10^-7	1	85	0
A10^-7	1	86	0
A10^-7	1	87	0
A10^-7	1	88	0
A10^-7	1	89	0
A10^-7	1	90	0
A10^-7	1	91	0
A10^-7	1	92	0
A10^-7	1	93	0
A10^-7	1	94	0
A10^-7	1	95	0
A10^-7	1	96	0
A10^-7	1	97	0
A10^-7	1	98	0
A10^-7	1	99	0
A10^-7	1	100	0
A10^-7	1	101	0
A10^-7	2	8	1
A10^-7	2	9	1
A10^-7	2	10	1
A10^-7	2	11	1
A10^-7	2	12	1
A10^-7	2	13	1
A10^-7	2	14	1
A10^-7	2	15	1
A10^-7	2	16	1
A10^-7	2	17	1
A10^-7	2	18	1
A10^-7	2	19	1
A10^-7	2	20	1
A10^-7	2	21	1
A10^-7	2	22	1
A10^-7	2	23	1
A10^-7	2	24	1
A10^-7	2	25	1
A10^-7	2	26	1
A10^-7	2	27	1
A10^-7	2	28	1
A10^-7	2	29	1
A10^-7	2	30	1
A10^-7	2	31	1
A10^-7	2	32	1
A10^-7	2	33	1
A10^-7	2	34	1
A10^-7	2	35	1
A10^-7	2	36	1
A10^-7	2	37	1
A10^-7	2	38	1
A10^-7	2	39	1
A10^-7	2	40	1
A10^-7	2	41	1
A10^-7	2	42	1
A10^-7	2	43	1
A10^-7	2	44	1
A10^-7	2	45	1
A10^-7	2	46	0
A10^-7	2	47	0
A10^-7	2	48	0
A10^-7	2	49	0
A10^-7	2	50	0
A10^-7	2	51	0
A10^-7	2	52	0
A10^-7	2	53	0
A10^-7	2	54	0
A10^-7	2	55	0
A10^-7	2	56	0
A10^-7	2	57	0
A10^-7	2	58	0
A10^-7	2	59	0
A10^-7	2	60	0
A10^-7	2	61	0
A10^-7	2	62	0
A10^-7	2	63	0
A10^-7	2	64	0
A10^-7	2	65	0
A10^-7	2	66	0
A10^-7	2	67	0
A10^-7	2	68	0
A10^-7	2	69	0
A10^-7	2	70	0
A10^-7	2	71	0
A10^-7	2	72	0
A10^-7	2	73	0
A10^-7	2	74	0
A10^-7	2	75	0
A10^-7	2	76	0
A10^-7	2	77	0
A10^-7	2	78	0
A10^-7	2	79	0
A10^-7	2	80	0
A10^-7	2	81	0
A10^-7	2	82	0
A10^-7	2	83	0
A10^-7	2	84	0
A10^-7	2	85	0
A10^-7	2	86	0
A10^-7	2	87	0
A10^-7	2	88	0
A10^-7	2	89	0
A10^-7	2	90	0
A10^-7	2	91	0
A10^-7	2	92	0
A10^-7	2	93	0
A10^-7	2	94	0
A10^-7	2	95	0
A10^-7	2	96	0
A10^-7	2	97	0
A10^-7	2	98	0
A10^-7	2	99	0
A10^-7	2	100	0
A10^-7	2	101	0
A10^-7	3	46	1
A10^-7	3	47	1
A10^-7	3	48	1
A10^-7	3	49	1
A10^-7	3	50	1
A10^-7	3	51	1
A10^-7	3	52	1
A10^-7	3	53	1
A10^-7	3	54	1
A10^-7	3	55	1
A10^-7	3	56	1
A10^-7	3	57	1
A10^-7	3	58	1
A10^-7	3	59	1
A10^-7	3	60	1
A10^-7	3	61	1
A10^-7	3	62	1
A10^-7	3	63	1
A10^-7	3	64	1
A10^-7	3	65	1
A10^-7	3	66	1
A10^-7	3	67	1
A10^-7	3	68	1
A10^-7	3	69	1
A10^-7	3	70	1
A10^-7	3	71	1
A10^-7	3	72	1
A10^-7	3	73	0
A10^-7	3	74	0
A10^-7	3	75	0
A10^-7	3	76	0
A10^-7	3	77	0
A10^-7	3	78	0
A10^-7	3	79	0
A10^-7	3	80	0
A10^-7	3	81	0
A10^-7	3	82	0
A10^-7	3	83	0
A10^-7	3	84	0
A10^-7	3	85	0
A10^-7	3	86	0
A10^-7	3	87	0
A10^-7	3	88	0
A10^-7	3	89	0
A10^-7	3	90	0
A10^-7	3	91	0
A10^-7	3	92	0
A10^-7	3	93	0
A10^-7	3	94	0
A10^-7	3	95	0
A10^-7	3	96	0
A10^-7	3	97	0
A10^-7	3	98	0
A10^-7	3	99	0
A10^-7	3	100	0
A10^-7	3	101	0
A10^-7	4	73	1
A10^-7	4	74	1
A10^-7	4	75	0
A10^-7	4	76	0
A10^-7	4	77	0
A10^-7	4	78	0
A10^-7	4	79	0
A10^-7	4	80	0
A10^-7	4	81	0
A10^-7	4	82	0
A10^-7	4	83	0
A10^-7	4	84	0
A10^-7	4	85	0
A10^-7	4	86	0
A10^-7	4	87	0
A10^-7	4	88	0
A10^-7	4	89	0
A10^-7	4	90	0
A10^-7	4	91	0
A10^-7	4	92	0
A10^-7	4	93	0
A10^-7	4	94	0
A10^-7	4	95	0
A10^-7	4	96	0
A10^-7	4	97	0
A10^-7	4	98	0
A10^-7	4	99	0
A10^-7	4	100	0
A10^-7	4	101	0
A10^-7	5	75	1
A10^-7	5	76	0
A10^-7	5	77	0
A10^-7	5	78	0
A10^-7	5	79	0
A10^-7	5	80	0
A10^-7	5	81	0
A10^-7	5	82	0
A10^-7	5	83	0
A10^-7	5	84	0
A10^-7	5	85	0
A10^-7	5	86	0
A10^-7	5	87	0
A10^-7	5	88	0
A10^-7	5	89	0
A10^-7	5	90	0
A10^-7	5	91	0
A10^-7	5	92	0
A10^-7	5	93	0
A10^-7	5	94	0
A10^-7	5	95	0
A10^-7	5	96	0
A10^-7	5	97	0
A10^-7	5	98	0
A10^-7	5	99	0
A10^-7	5	100	0
A10^-7	5	101	0
A10^-7	6	76	1
A10^-7	6	77	0
A10^-7	6	78	0
A10^-7	6	79	0
A10^-7	6	80	0
A10^-7	6	81	0
A10^-7	6	82	0
A10^-7	6	83	0
A10^-7	6	84	0
A10^-7	6	85	0
A10^-7	6	86	0
A10^-7	6	87	0
A10^-7	6	88	0
A10^-7	6	89	0
A10^-7	6	90	0
A10^-7	6	91	0
A10^-7	6	92	0
A10^-7	6	93	0
A10^-7	6	94	0
A10^-7	6	95	0
A10^-7	6	96	0
A10^-7	6	97	0
A10^-7	6	98	0
A10^-7	6	99	0
A10^-7	6	100	0
A10^-7	6	101	0
B10^-3	1	1	1
B10^-3	1	2	1
B10^-3	1	3	1
B10^-3	1	4	1
B10^-3	1	5	1
B10^-3	1	6	1
B10^-3	1	7	1
B10^-3	1	8	1
B10^-3	1	9	1
B10^-3	1	10	0
B10^-3	1	11	0
B10^-3	1	12	0
B10^-3	1	13	0
B10^-3	1	14	0
B10^-3	1	15	0
B10^-3	1	16	0
B10^-3	1	17	0
B10^-3	1	18	0
B10^-3	1	19	0
B10^-3	1	20	0
B10^-3	1	21	0
B10^-3	1	22	0
B10^-3	1	23	0
B10^-3	1	24	0
B10^-3	1	25	0
B10^-3	1	26	0
B10^-3	1	27	0
B10^-3	1	28	0
B10^-3	1	29	0
B10^-3	1	30	0
B10^-3	1	31	0
B10^-3	1	32	0
B10^-3	1	33	0
B10^-3	1	34	0
B10^-3	1	35	0
B10^-3	1	36	0
B10^-3	1	37	0
B10^-3	1	38	0
B10^-3	1	39	0
B10^-3	1	40	0
B10^-3	1	41	0
B10^-3	1	42	0
B10^-3	1	43	0
B10^-3	1	44	0
B10^-3	1	45	0
B10^-3	1	46	0
B10^-3	1	47	0
B10^-3	1	48	0
B10^-3	1	49	0
B10^-3	1	50	0
B10^-3	1	51	0
B10^-3	1	52	0
B10^-3	1	53	0
B10^-3	1	54	0
B10^-3	1	55	0
B10^-3	1	56	0
B10^-3	1	57	0
B10^-3	1	58	0
B10^-3	1	59	0
B10^-3	1	60	0
B10^-3	1	61	0
B10^-3	1	62	0
B10^-3	1	63	0
B10^-3	1	64	0
B10^-3	1	65	0
B10^-3	1	66	0
B10^-3	1	67	0
B10^-3	1	68	0
B10^-3	1	69	0
B10^-3	1	70	0
B10^-3	1	71	0
B10^-3	1	72	0
B10^-3	1	73	0
B10^-3	1	74	0
B10^-3	1	75	0
B10^-3	1	76	0
B10^-3	1	77	0
B10^-3	1	78	0
B10^-3	1	79	0
B10^-3	1	80	0
B10^-3	1	81	0
B10^-3	1	82	0
B10^-3	1	83	0
B10^-3	1	84	0
B10^-3	1	85	0
B10^-3	1	86	0
B10^-3	1	87	0
B10^-3	1	88	0
B10^-3	1	89	0
B10^-3	1	90	0
B10^-3	1	91	0
B10^-3	1	92	0
B10^-3	1	93	0
B10^-3	1	94	0
B10^-3	1	95	0
B10^-3	1	96	0
B10^-3	1	97	0
B10^-3	1	98	0
B10^-3	1	99	0
B10^-3	1	100	0
B10^-3	1	101	0
B10^-3	1	102	0
B10^-3	2	10	1
B10^-3	2	11	1
B10^-3	2	12	1
B10^-3	2	13	1
B10^-3	2	14	1
B10^-3	2	15	1
B10^-3	2	16	1
B10^-3	2	17	1
B10^-3	2	18	1
B10^-3	2	19	1
B10^-3	2	20	1
B10^-3	2	21	1
B10^-3	2	22	1
B10^-3	2	23	1
B10^-3	2	24	1
B10^-3	2	25	1
B10^-3	2	26	1
B10^-3	2	27	1
B10^-3	2	28	1
B10^-3	2	29	1
B10^-3	2	30	1
B10^-3	2	31	1
B10^-3	2	32	1
B10^-3	2	33	1
B10^-3	2	34	1
B10^-3	2	35	1
B10^-3	2	36	1
B10^-3	2	37	1
B10^-3	2	38	1
B10^-3	2	39	1
B10^-3	2	40	1
B10^-3	2	41	1
B10^-3	2	42	1
B10^-3	2	43	1
B10^-3	2	44	1
B10^-3	2	45	1
B10^-3	2	46	1
B10^-3	2	47	1
B10^-3	2	48	1
B10^-3	2	49	1
B10^-3	2	50	1
B10^-3	2	51	1
B10^-3	2	52	1
B10^-3	2	53	1
B10^-3	2	54	1
B10^-3	2	55	1
B10^-3	2	56	1
B10^-3	2	57	1
B10^-3	2	58	1
B10^-3	2	59	1
B10^-3	2	60	1
B10^-3	2	61	1
B10^-3	2	62	1
B10^-3	2	63	1
B10^-3	2	64	1
B10^-3	2	65	1
B10^-3	2	66	1
B10^-3	2	67	1
B10^-3	2	68	1
B10^-3	2	69	1
B10^-3	2	70	1
B10^-3	2	71	1
B10^-3	2	72	1
B10^-3	2	73	1
B10^-3	2	74	1
B10^-3	2	75	1
B10^-3	2	76	1
B10^-3	2	77	1
B10^-3	2	78	1
B10^-3	2	79	1
B10^-3	2	80	1
B10^-3	2	81	1
B10^-3	2	82	1
B10^-3	2	83	1
B10^-3	2	84	1
B10^-3	2	85	1
B10^-3	2	86	1
B10^-3	2	87	1
B10^-3	2	88	1
B10^-3	2	89	1
B10^-3	2	90	1
B10^-3	2	91	1
B10^-3	2	92	1
B10^-3	2	93	1
B10^-3	2	94	1
B10^-3	2	95	1
B10^-3	2	96	1
B10^-3	2	97	1
B10^-3	2	98	1
B10^-3	2	99	0
B10^-3	2	100	0
B10^-3	2	101	0
B10^-3	2	102	0
B10^-3	3	99	1
B10^-3	3	100	1
B10^-3	3	101	0
B10^-3	3	102	0
B10^-3	4	101	0
B10^-3	4	102	0
B10^-3	5	101	0
B10^-3	5	102	0
B10^-3	6	101	0
B10^-3	6	102	0

## Sheet: Fig1E
Pupae	CFU		library(ggplot2)				bee	CFU		library(ggplot2)
alive	0		pupae_CFU <- read.csv(file="CFU_pupae.csv",header=T)				alive	9.78675		bee_CFU <- read.csv(file="CFU_bee.csv",header=T)
alive	0		kruskal.test(CFU~Pupae,data=pupae_CFU)				alive	5.68124		kruskal.test(CFU~bee,data=bee_CFU)
alive	0						alive	5.50515
alive	0		Kruskal-Wallis rank sum test				alive	4.30105		Kruskal-Wallis rank sum test
alive	0						alive	4.30105
alive	0		data: CFU by Pupae				alive	0		data: CFU by bee
alive	0		Kruskal-Wallis chi-squared = 75.722, df = 1, p-value < 2.2e-16				alive	0		Kruskal-Wallis chi-squared = 102.33, df = 1, p-value < 2.2e-16
alive	0						alive	0
alive	0						alive	0
alive	0						alive	0
alive	0						alive	0
alive	0						alive	0
alive	0						alive	0
alive	0						alive	0
alive	0						alive	0
alive	0						alive	0
alive	0						alive	0
alive	0						alive	0
alive	0						alive	0
alive	0						alive	0
alive	0						alive	0
alive	0						alive	0
alive	0						alive	0
alive	0						alive	0
alive	0						alive	0
alive	0						alive	0
alive	9.16435						alive	0
alive	0						alive	0
alive	0						alive	0
alive	0						alive	0
alive	0						alive	0
dead	11.6812						alive	0
dead	12.0792						alive	0
dead	11.6812						alive	0
dead	11.8451						alive	0
dead	11.9823						alive	0
dead	11.5315						alive	0
dead	12.1072						alive	0
dead	12.017						alive	0
dead	12.0086						alive	0
dead	14.699						alive	0
dead	12.1875						alive	0
dead	12.0086						alive	0
dead	10.6021						alive	0
dead	10.6021						alive	0
dead	10.6021						alive	0
dead	10.6021						alive	0
dead	10.6021						alive	0
dead	12.2095						alive	0
dead	15.7076						alive	0
dead	13.0704						alive	0
dead	12.8692						alive	0
dead	15.7177						alive	0
dead	11.3802						alive	0
dead	12.6335						alive	0
dead	11.9912						alive	0
dead	12.3385						dead	16.0569
dead	12.8797						dead	15.9983
dead	15.7435						dead	15.882
dead	15.5682						dead	15.8439
dead	15.5132						dead	15.8376
dead	14.5315						dead	15.7482
dead	15.3579						dead	15.6884
dead	13.7882						dead	15.6848
dead	10.5843						dead	15.683
dead	10.7528						dead	15.683
dead	10.4249						dead	15.6609
dead	10.2742						dead	15.6493
dead	10.017						dead	15.6395
dead	10.5705						dead	15.5705
dead	10.4183						dead	15.5635
dead	0						dead	15.5563
dead	10.3617						dead	15.5441
dead	8.30103						dead	15.5105
dead	10.1584						dead	15.4048
dead	12.9031						dead	15.4048
dead	11.0334						dead	15.3979
dead	10.7324						dead	15.3838
dead	0						dead	15.3802
dead	0						dead	15.3617
dead	12.2304						dead	15.3579
dead	11.8451						dead	15.3541
dead	14.3802						dead	15.3464
dead	12.4713						dead	15.3181
dead	12.6274						dead	15.3096
dead	14.7093						dead	15.3054
dead	14.7419						dead	15.3054
dead	12.1072						dead	15.2833
dead	14.1644						dead	15.2742
dead	14.5391						dead	15.2304
dead	14.716						dead	15.2304
dead	14.1703						dead	15.2304
dead	14.0792						dead	15.2095
dead	12.2601						dead	15.1761
dead	11.5315						dead	15.1703
dead	14.4281						dead	15.1399
dead	14.4116						dead	15.1271
dead	12.3874						dead	15.1139
dead	15.0422						dead	15.1072
dead	14.5563						dead	15.0934
dead	10.6021						dead	15.0792
dead	15.4942						dead	15.0792
dead	14.4771						dead	15.0645
dead	12.5977						dead	15.0569
dead	15.7752						dead	15.0253
dead	14.8921						dead	15.0253
dead	15.1987						dead	14.9445
dead	10.6021						dead	14.9445
dead	10.301						dead	14.9345
dead	12.5682						dead	14.8921
dead	15.5159						dead	14.8573
dead	14.5315						dead	14.7924
dead	14.5315						dead	14.716
dead	14.8062						dead	14.6232
dead	13.2788						dead	14.5563
dead	13.0792						dead	14.5563
dead	15.3096						dead	14.4771
dead	12.4014						dead	14.3802
dead	14.9542						dead	13.7193
dead	12.7372						dead	13.692
dead	12.5933						dead	13.6646
dead	16.3361						dead	13.6532
dead	16.0674						dead	13.6232
dead	15.9523						dead	13.6191
dead	16.0326						dead	13.4997
dead	16.2714						dead	13.3838
dead	16.0554						dead	12.4472
dead	15.8716						dead	11.9894
dead	16.3263						dead	11.7093
dead	16.0043						dead	11.7093
dead	15.8488						dead	11.6493
dead	16.2395						dead	11.6021
dead	16.3189						dead	11.5955
dead	15.798						dead	11.5682
dead	15.711						dead	11.5441
dead	15.8414						dead	11.5289
dead	13.0326						dead	11.4942
dead	12.2695						dead	11.4654
dead	15.6474						dead	11.4533
dead	12.3802						dead	11.2695
dead	12.5105						dead	11.1335
dead	10.7782						dead	11.1072
dead	15.0086						dead	11.1072
dead	14.1461						dead	11.0086
dead	12.6042						dead	10.9731
dead	15.5933						dead	10.9345
dead	15.3304						dead	10.7324
dead	16.035						dead	10.6021
dead	15.7177						dead	10.4771
dead	12.4654						dead	10.2553
dead	15.4249						dead	9.60206
dead	9.30103						dead	9.4183
dead	11.8363						dead	9.30103
dead	12.7059						dead	9.30103
dead	13.4444						dead	9.26007
dead	12.6937						dead	8.88081
dead	13.2014						dead	8.62325
dead	12.5611						dead	8.44716
dead	13.5623						dead	0
dead	13.2765						dead	0
dead	12.7042						dead	0
dead	13.1661						dead	0
dead	14.5563						dead	0
dead	12.7604
dead	14.6232
dead	12.2405
dead	11.5563
dead	14.9859
dead	15.3733
dead	14.7868
dead	15.0734
dead	14.6128
dead	15.1661
dead	15.3502
dead	15.2019
dead	14.8075
dead	15.3659
dead	15.234
dead	14.8762
dead	14.8965
dead	15.017
dead	15.2695
dead	15.3181
dead	12.3979
dead	15.8573
dead	12.3979
dead	15.444
dead	12.5391
dead	15.3304
dead	12.5977
dead	15.3766
dead	12.7093
dead	15.7193
dead	12.549
dead	12.7435
dead	16.1079
dead	15.0864
dead	14.9542
dead	14.9823
dead	14.9445
dead	15.0792

## Sheet: Fig1F
Time	OD	Value	Group	Replicate
0	0.05	0.115	A	1
2	0.05	0.115	A	1
4	0.05	0.116	A	1
6	0.05	0.124	A	1
8	0.05	0.155	A	1
10	0.05	0.256	A	1
12	0.05	0.411	A	1
14	0.05	0.614	A	1
16	0.05	0.82	A	1
18	0.05	0.904	A	1
20	0.05	0.937	A	1
22	0.05	0.942	A	1
24	0.05	0.954	A	1
26	0.05	0.96	A	1
28	0.05	0.989	A	1
30	0.05	1.007	A	1
32	0.05	1.027	A	1
34	0.05	1.045	A	1
36	0.05	1.064	A	1
0	0.05	0.116	A	2
2	0.05	0.117	A	2
4	0.05	0.118	A	2
6	0.05	0.128	A	2
8	0.05	0.166	A	2
10	0.05	0.286	A	2
12	0.05	0.427	A	2
14	0.05	0.666	A	2
16	0.05	0.864	A	2
18	0.05	0.931	A	2
20	0.05	0.925	A	2
22	0.05	0.935	A	2
24	0.05	0.947	A	2
26	0.05	0.96	A	2
28	0.05	0.984	A	2
30	0.05	0.997	A	2
32	0.05	1.02	A	2
34	0.05	1.037	A	2
36	0.05	1.063	A	2
0	0.05	0.115	A	3
2	0.05	0.115	A	3
4	0.05	0.117	A	3
6	0.05	0.125	A	3
8	0.05	0.161	A	3
10	0.05	0.279	A	3
12	0.05	0.461	A	3
14	0.05	0.64	A	3
16	0.05	0.765	A	3
18	0.05	0.873	A	3
20	0.05	0.92	A	3
22	0.05	0.929	A	3
24	0.05	0.941	A	3
26	0.05	0.953	A	3
28	0.05	0.971	A	3
30	0.05	1	A	3
32	0.05	1.017	A	3
34	0.05	1.038	A	3
36	0.05	1.055	A	3
0	0.05	0.115	A	4
2	0.05	0.115	A	4
4	0.05	0.116	A	4
6	0.05	0.123	A	4
8	0.05	0.167	A	4
10	0.05	0.29	A	4
12	0.05	0.467	A	4
14	0.05	0.656	A	4
16	0.05	0.805	A	4
18	0.05	0.871	A	4
20	0.05	0.914	A	4
22	0.05	0.932	A	4
24	0.05	0.955	A	4
26	0.05	0.966	A	4
28	0.05	0.988	A	4
30	0.05	1.011	A	4
32	0.05	1.029	A	4
34	0.05	1.046	A	4
36	0.05	1.064	A	4
0	0.05	0.117	A	5
2	0.05	0.118	A	5
4	0.05	0.119	A	5
6	0.05	0.128	A	5
8	0.05	0.163	A	5
10	0.05	0.283	A	5
12	0.05	0.461	A	5
14	0.05	0.649	A	5
16	0.05	0.801	A	5
18	0.05	0.872	A	5
20	0.05	0.926	A	5
22	0.05	0.932	A	5
24	0.05	0.941	A	5
26	0.05	0.956	A	5
28	0.05	0.977	A	5
30	0.05	0.994	A	5
32	0.05	1.02	A	5
34	0.05	1.043	A	5
36	0.05	1.061	A	5
0	0.05	0.115	A	6
2	0.05	0.115	A	6
4	0.05	0.116	A	6
6	0.05	0.125	A	6
8	0.05	0.168	A	6
10	0.05	0.29	A	6
12	0.05	0.463	A	6
14	0.05	0.626	A	6
16	0.05	0.781	A	6
18	0.05	0.85	A	6
20	0.05	0.914	A	6
22	0.05	0.928	A	6
24	0.05	0.948	A	6
26	0.05	0.966	A	6
28	0.05	0.987	A	6
30	0.05	1.004	A	6
32	0.05	1.023	A	6
34	0.05	1.041	A	6
36	0.05	1.058	A	6
0	0.05	0.119	A	7
2	0.05	0.118	A	7
4	0.05	0.12	A	7
6	0.05	0.129	A	7
8	0.05	0.165	A	7
10	0.05	0.281	A	7
12	0.05	0.467	A	7
14	0.05	0.65	A	7
16	0.05	0.786	A	7
18	0.05	0.859	A	7
20	0.05	0.911	A	7
22	0.05	0.916	A	7
24	0.05	0.924	A	7
26	0.05	0.932	A	7
28	0.05	0.954	A	7
30	0.05	0.976	A	7
32	0.05	0.999	A	7
34	0.05	1.016	A	7
36	0.05	1.037	A	7
0	0.05	0.118	A	8
2	0.05	0.118	A	8
4	0.05	0.119	A	8
6	0.05	0.129	A	8
8	0.05	0.166	A	8
10	0.05	0.281	A	8
12	0.05	0.467	A	8
14	0.05	0.656	A	8
16	0.05	0.797	A	8
18	0.05	0.858	A	8
20	0.05	0.908	A	8
22	0.05	0.922	A	8
24	0.05	0.933	A	8
26	0.05	0.953	A	8
28	0.05	0.974	A	8
30	0.05	0.996	A	8
32	0.05	1.012	A	8
34	0.05	1.03	A	8
36	0.05	1.046	A	8
0	0.05	0.117	A	9
2	0.05	0.117	A	9
4	0.05	0.119	A	9
6	0.05	0.129	A	9
8	0.05	0.165	A	9
10	0.05	0.282	A	9
12	0.05	0.432	A	9
14	0.05	0.648	A	9
16	0.05	0.756	A	9
18	0.05	0.808	A	9
20	0.05	0.91	A	9
22	0.05	0.919	A	9
24	0.05	0.924	A	9
26	0.05	0.936	A	9
28	0.05	0.953	A	9
30	0.05	0.98	A	9
32	0.05	1.003	A	9
34	0.05	1.023	A	9
36	0.05	1.047	A	9
0	0.05	0.118	A	10
2	0.05	0.118	A	10
4	0.05	0.12	A	10
6	0.05	0.129	A	10
8	0.05	0.162	A	10
10	0.05	0.272	A	10
12	0.05	0.436	A	10
14	0.05	0.662	A	10
16	0.05	0.81	A	10
18	0.05	0.865	A	10
20	0.05	0.917	A	10
22	0.05	0.931	A	10
24	0.05	0.939	A	10
26	0.05	0.959	A	10
28	0.05	0.982	A	10
30	0.05	1.002	A	10
32	0.05	1.022	A	10
34	0.05	1.038	A	10
36	0.05	1.055	A	10
0	0.05	0.121	A	11
2	0.05	0.119	A	11
4	0.05	0.12	A	11
6	0.05	0.129	A	11
8	0.05	0.164	A	11
10	0.05	0.278	A	11
12	0.05	0.45	A	11
14	0.05	0.655	A	11
16	0.05	0.765	A	11
18	0.05	0.824	A	11
20	0.05	0.915	A	11
22	0.05	0.923	A	11
24	0.05	0.942	A	11
26	0.05	0.954	A	11
28	0.05	0.973	A	11
30	0.05	1.004	A	11
32	0.05	1.023	A	11
34	0.05	1.036	A	11
36	0.05	1.056	A	11
0	0.05	0.117	A	12
2	0.05	0.118	A	12
4	0.05	0.12	A	12
6	0.05	0.129	A	12
8	0.05	0.166	A	12
10	0.05	0.286	A	12
12	0.05	0.451	A	12
14	0.05	0.653	A	12
16	0.05	0.775	A	12
18	0.05	0.877	A	12
20	0.05	0.924	A	12
22	0.05	0.933	A	12
24	0.05	0.941	A	12
26	0.05	0.948	A	12
28	0.05	0.967	A	12
30	0.05	0.996	A	12
32	0.05	1.022	A	12
34	0.05	1.038	A	12
36	0.05	1.063	A	12
0	0.005	0.117	B	1
2	0.005	0.116	B	1
4	0.005	0.116	B	1
6	0.005	0.116	B	1
8	0.005	0.118	B	1
10	0.005	0.13	B	1
12	0.005	0.171	B	1
14	0.005	0.29	B	1
16	0.005	0.451	B	1
18	0.005	0.672	B	1
20	0.005	0.83	B	1
22	0.005	0.941	B	1
24	0.005	0.937	B	1
26	0.005	0.945	B	1
28	0.005	0.96	B	1
30	0.005	0.978	B	1
32	0.005	1.004	B	1
34	0.005	1.026	B	1
36	0.005	1.041	B	1
0	0.005	0.117	B	2
2	0.005	0.116	B	2
4	0.005	0.116	B	2
6	0.005	0.117	B	2
8	0.005	0.119	B	2
10	0.005	0.131	B	2
12	0.005	0.174	B	2
14	0.005	0.299	B	2
16	0.005	0.459	B	2
18	0.005	0.652	B	2
20	0.005	0.808	B	2
22	0.005	0.937	B	2
24	0.005	0.946	B	2
26	0.005	0.961	B	2
28	0.005	0.972	B	2
30	0.005	0.993	B	2
32	0.005	1.02	B	2
34	0.005	1.043	B	2
36	0.005	1.064	B	2
0	0.005	0.118	B	3
2	0.005	0.118	B	3
4	0.005	0.117	B	3
6	0.005	0.118	B	3
8	0.005	0.12	B	3
10	0.005	0.132	B	3
12	0.005	0.173	B	3
14	0.005	0.293	B	3
16	0.005	0.467	B	3
18	0.005	0.687	B	3
20	0.005	0.803	B	3
22	0.005	0.867	B	3
24	0.005	0.923	B	3
26	0.005	0.945	B	3
28	0.005	0.965	B	3
30	0.005	0.99	B	3
32	0.005	1.002	B	3
34	0.005	1.021	B	3
36	0.005	1.039	B	3
0	0.005	0.116	B	4
2	0.005	0.115	B	4
4	0.005	0.115	B	4
6	0.005	0.115	B	4
8	0.005	0.118	B	4
10	0.005	0.131	B	4
12	0.005	0.179	B	4
14	0.005	0.31	B	4
16	0.005	0.484	B	4
18	0.005	0.674	B	4
20	0.005	0.781	B	4
22	0.005	0.94	B	4
24	0.005	0.952	B	4
26	0.005	0.964	B	4
28	0.005	0.97	B	4
30	0.005	0.995	B	4
32	0.005	1.018	B	4
34	0.005	1.043	B	4
36	0.005	1.074	B	4
0	0.005	0.117	B	5
2	0.005	0.117	B	5
4	0.005	0.117	B	5
6	0.005	0.117	B	5
8	0.005	0.121	B	5
10	0.005	0.133	B	5
12	0.005	0.178	B	5
14	0.005	0.306	B	5
16	0.005	0.488	B	5
18	0.005	0.703	B	5
20	0.005	0.831	B	5
22	0.005	0.913	B	5
24	0.005	0.937	B	5
26	0.005	0.962	B	5
28	0.005	0.983	B	5
30	0.005	0.998	B	5
32	0.005	1.021	B	5
34	0.005	1.04	B	5
36	0.005	1.062	B	5
0	0.005	0.115	B	6
2	0.005	0.114	B	6
4	0.005	0.114	B	6
6	0.005	0.115	B	6
8	0.005	0.118	B	6
10	0.005	0.136	B	6
12	0.005	0.182	B	6
14	0.005	0.313	B	6
16	0.005	0.496	B	6
18	0.005	0.696	B	6
20	0.005	0.81	B	6
22	0.005	0.865	B	6
24	0.005	0.915	B	6
26	0.005	0.94	B	6
28	0.005	0.962	B	6
30	0.005	0.98	B	6
32	0.005	1	B	6
34	0.005	1.018	B	6
36	0.005	1.036	B	6
0	0.005	0.116	B	7
2	0.005	0.115	B	7
4	0.005	0.115	B	7
6	0.005	0.115	B	7
8	0.005	0.118	B	7
10	0.005	0.132	B	7
12	0.005	0.189	B	7
14	0.005	0.326	B	7
16	0.005	0.554	B	7
18	0.005	0.715	B	7
20	0.005	0.814	B	7
22	0.005	0.875	B	7
24	0.005	0.928	B	7
26	0.005	0.956	B	7
28	0.005	0.985	B	7
30	0.005	1.002	B	7
32	0.005	1.022	B	7
34	0.005	1.04	B	7
36	0.005	1.059	B	7
0	0.005	0.116	B	8
2	0.005	0.116	B	8
4	0.005	0.115	B	8
6	0.005	0.116	B	8
8	0.005	0.118	B	8
10	0.005	0.134	B	8
12	0.005	0.176	B	8
14	0.005	0.298	B	8
16	0.005	0.47	B	8
18	0.005	0.684	B	8
20	0.005	0.822	B	8
22	0.005	0.875	B	8
24	0.005	0.926	B	8
26	0.005	0.945	B	8
28	0.005	0.968	B	8
30	0.005	0.985	B	8
32	0.005	1.006	B	8
34	0.005	1.024	B	8
36	0.005	1.042	B	8
0	0.005	0.117	B	9
2	0.005	0.116	B	9
4	0.005	0.116	B	9
6	0.005	0.117	B	9
8	0.005	0.119	B	9
10	0.005	0.137	B	9
12	0.005	0.183	B	9
14	0.005	0.333	B	9
16	0.005	0.52	B	9
18	0.005	0.697	B	9
20	0.005	0.824	B	9
22	0.005	0.904	B	9
24	0.005	0.938	B	9
26	0.005	0.964	B	9
28	0.005	0.985	B	9
30	0.005	0.999	B	9
32	0.005	1.02	B	9
34	0.005	1.038	B	9
36	0.005	1.056	B	9
0	0.005	0.12	B	10
2	0.005	0.12	B	10
4	0.005	0.12	B	10
6	0.005	0.12	B	10
8	0.005	0.123	B	10
10	0.005	0.135	B	10
12	0.005	0.179	B	10
14	0.005	0.305	B	10
16	0.005	0.486	B	10
18	0.005	0.699	B	10
20	0.005	0.805	B	10
22	0.005	0.881	B	10
24	0.005	0.918	B	10
26	0.005	0.926	B	10
28	0.005	0.945	B	10
30	0.005	0.962	B	10
32	0.005	0.986	B	10
34	0.005	1.002	B	10
36	0.005	1.022	B	10
0	0.005	0.121	B	11
2	0.005	0.118	B	11
4	0.005	0.118	B	11
6	0.005	0.118	B	11
8	0.005	0.121	B	11
10	0.005	0.135	B	11
12	0.005	0.181	B	11
14	0.005	0.315	B	11
16	0.005	0.496	B	11
18	0.005	0.708	B	11
20	0.005	0.821	B	11
22	0.005	0.908	B	11
24	0.005	0.931	B	11
26	0.005	0.948	B	11
28	0.005	0.962	B	11
30	0.005	0.983	B	11
32	0.005	1.003	B	11
34	0.005	1.024	B	11
36	0.005	1.043	B	11
0	0.005	0.117	B	12
2	0.005	0.116	B	12
4	0.005	0.116	B	12
6	0.005	0.116	B	12
8	0.005	0.119	B	12
10	0.005	0.131	B	12
12	0.005	0.176	B	12
14	0.005	0.305	B	12
16	0.005	0.472	B	12
18	0.005	0.664	B	12
20	0.005	0.772	B	12
22	0.005	0.91	B	12
24	0.005	0.912	B	12
26	0.005	0.922	B	12
28	0.005	0.926	B	12
30	0.005	0.947	B	12
32	0.005	0.974	B	12
34	0.005	1.003	B	12
36	0.005	1.027	B	12
0	0.0005	0.116	C	1
2	0.0005	0.115	C	1
4	0.0005	0.115	C	1
6	0.0005	0.115	C	1
8	0.0005	0.115	C	1
10	0.0005	0.116	C	1
12	0.0005	0.12	C	1
14	0.0005	0.141	C	1
16	0.0005	0.208	C	1
18	0.0005	0.35	C	1
20	0.0005	0.541	C	1
22	0.0005	0.787	C	1
24	0.0005	0.925	C	1
26	0.0005	0.937	C	1
28	0.0005	0.951	C	1
30	0.0005	0.956	C	1
32	0.0005	0.972	C	1
34	0.0005	0.993	C	1
36	0.0005	1.019	C	1
0	0.0005	0.117	C	2
2	0.0005	0.117	C	2
4	0.0005	0.116	C	2
6	0.0005	0.116	C	2
8	0.0005	0.116	C	2
10	0.0005	0.117	C	2
12	0.0005	0.123	C	2
14	0.0005	0.145	C	2
16	0.0005	0.218	C	2
18	0.0005	0.363	C	2
20	0.0005	0.554	C	2
22	0.0005	0.804	C	2
24	0.0005	0.94	C	2
26	0.0005	0.957	C	2
28	0.0005	0.964	C	2
30	0.0005	0.971	C	2
32	0.0005	0.988	C	2
34	0.0005	1.02	C	2
36	0.0005	1.038	C	2
0	0.0005	0.118	C	3
2	0.0005	0.117	C	3
4	0.0005	0.117	C	3
6	0.0005	0.117	C	3
8	0.0005	0.117	C	3
10	0.0005	0.118	C	3
12	0.0005	0.123	C	3
14	0.0005	0.145	C	3
16	0.0005	0.22	C	3
18	0.0005	0.372	C	3
20	0.0005	0.59	C	3
22	0.0005	0.758	C	3
24	0.0005	0.86	C	3
26	0.0005	0.932	C	3
28	0.0005	0.957	C	3
30	0.0005	0.971	C	3
32	0.0005	0.99	C	3
34	0.0005	1.01	C	3
36	0.0005	1.035	C	3
0	0.0005	0.118	C	4
2	0.0005	0.117	C	4
4	0.0005	0.117	C	4
6	0.0005	0.116	C	4
8	0.0005	0.117	C	4
10	0.0005	0.117	C	4
12	0.0005	0.123	C	4
14	0.0005	0.146	C	4
16	0.0005	0.222	C	4
18	0.0005	0.377	C	4
20	0.0005	0.588	C	4
22	0.0005	0.789	C	4
24	0.0005	0.837	C	4
26	0.0005	0.935	C	4
28	0.0005	0.965	C	4
30	0.0005	0.971	C	4
32	0.0005	0.996	C	4
34	0.0005	1.014	C	4
36	0.0005	1.036	C	4
0	0.0005	0.117	C	5
2	0.0005	0.116	C	5
4	0.0005	0.116	C	5
6	0.0005	0.116	C	5
8	0.0005	0.116	C	5
10	0.0005	0.118	C	5
12	0.0005	0.124	C	5
14	0.0005	0.149	C	5
16	0.0005	0.243	C	5
18	0.0005	0.397	C	5
20	0.0005	0.578	C	5
22	0.0005	0.77	C	5
24	0.0005	0.854	C	5
26	0.0005	0.926	C	5
28	0.0005	0.954	C	5
30	0.0005	0.971	C	5
32	0.0005	0.989	C	5
34	0.0005	1.007	C	5
36	0.0005	1.031	C	5
0	0.0005	0.116	C	6
2	0.0005	0.115	C	6
4	0.0005	0.115	C	6
6	0.0005	0.115	C	6
8	0.0005	0.115	C	6
10	0.0005	0.117	C	6
12	0.0005	0.122	C	6
14	0.0005	0.152	C	6
16	0.0005	0.259	C	6
18	0.0005	0.43	C	6
20	0.0005	0.606	C	6
22	0.0005	0.754	C	6
24	0.0005	0.826	C	6
26	0.0005	0.912	C	6
28	0.0005	0.945	C	6
30	0.0005	0.959	C	6
32	0.0005	0.979	C	6
34	0.0005	1.007	C	6
36	0.0005	1.028	C	6
0	0.0005	0.115	C	7
2	0.0005	0.114	C	7
4	0.0005	0.115	C	7
6	0.0005	0.114	C	7
8	0.0005	0.115	C	7
10	0.0005	0.116	C	7
12	0.0005	0.122	C	7
14	0.0005	0.146	C	7
16	0.0005	0.24	C	7
18	0.0005	0.39	C	7
20	0.0005	0.627	C	7
22	0.0005	0.787	C	7
24	0.0005	0.846	C	7
26	0.0005	0.912	C	7
28	0.0005	0.94	C	7
30	0.0005	0.964	C	7
32	0.0005	0.974	C	7
34	0.0005	0.993	C	7
36	0.0005	1.015	C	7
0	0.0005	0.117	C	8
2	0.0005	0.116	C	8
4	0.0005	0.116	C	8
6	0.0005	0.116	C	8
8	0.0005	0.116	C	8
10	0.0005	0.117	C	8
12	0.0005	0.124	C	8
14	0.0005	0.151	C	8
16	0.0005	0.261	C	8
18	0.0005	0.441	C	8
20	0.0005	0.657	C	8
22	0.0005	0.798	C	8
24	0.0005	0.855	C	8
26	0.0005	0.922	C	8
28	0.0005	0.959	C	8
30	0.0005	0.97	C	8
32	0.0005	0.985	C	8
34	0.0005	1.008	C	8
36	0.0005	1.03	C	8
0	0.0005	0.12	C	9
2	0.0005	0.119	C	9
4	0.0005	0.119	C	9
6	0.0005	0.119	C	9
8	0.0005	0.119	C	9
10	0.0005	0.12	C	9
12	0.0005	0.125	C	9
14	0.0005	0.149	C	9
16	0.0005	0.227	C	9
18	0.0005	0.38	C	9
20	0.0005	0.61	C	9
22	0.0005	0.786	C	9
24	0.0005	0.847	C	9
26	0.0005	0.925	C	9
28	0.0005	0.947	C	9
30	0.0005	0.96	C	9
32	0.0005	0.976	C	9
34	0.0005	0.994	C	9
36	0.0005	1.017	C	9
0	0.0005	0.12	C	10
2	0.0005	0.118	C	10
4	0.0005	0.118	C	10
6	0.0005	0.118	C	10
8	0.0005	0.118	C	10
10	0.0005	0.119	C	10
12	0.0005	0.127	C	10
14	0.0005	0.15	C	10
16	0.0005	0.234	C	10
18	0.0005	0.387	C	10
20	0.0005	0.604	C	10
22	0.0005	0.763	C	10
24	0.0005	0.853	C	10
26	0.0005	0.928	C	10
28	0.0005	0.957	C	10
30	0.0005	0.962	C	10
32	0.0005	0.979	C	10
34	0.0005	1	C	10
36	0.0005	1.018	C	10
0	0.0005	0.117	C	11
2	0.0005	0.116	C	11
4	0.0005	0.116	C	11
6	0.0005	0.116	C	11
8	0.0005	0.116	C	11
10	0.0005	0.117	C	11
12	0.0005	0.122	C	11
14	0.0005	0.145	C	11
16	0.0005	0.221	C	11
18	0.0005	0.373	C	11
20	0.0005	0.576	C	11
22	0.0005	0.739	C	11
24	0.0005	0.808	C	11
26	0.0005	0.92	C	11
28	0.0005	0.934	C	11
30	0.0005	0.931	C	11
32	0.0005	0.948	C	11
34	0.0005	0.974	C	11
36	0.0005	0.995	C	11
0	0.0005	0.117	C	12
2	0.0005	0.116	C	12
4	0.0005	0.116	C	12
6	0.0005	0.116	C	12
8	0.0005	0.116	C	12
10	0.0005	0.117	C	12
12	0.0005	0.122	C	12
14	0.0005	0.146	C	12
16	0.0005	0.223	C	12
18	0.0005	0.369	C	12
20	0.0005	0.579	C	12
22	0.0005	0.747	C	12
24	0.0005	0.833	C	12
26	0.0005	0.931	C	12
28	0.0005	0.943	C	12
30	0.0005	0.95	C	12
32	0.0005	0.96	C	12
34	0.0005	0.988	C	12
36	0.0005	1.016	C	12
0	0	0.119	D
2	0	0.118	D
4	0	0.118	D
6	0	0.117	D
8	0	0.117	D
10	0	0.117	D
12	0	0.116	D
14	0	0.116	D
16	0	0.116	D
18	0	0.116	D
20	0	0.116	D
22	0	0.115	D
24	0	0.115	D
26	0	0.115	D
28	0	0.115	D
30	0	0.115	D
32	0	0.115	D
34	0	0.115	D
36	0	0.115	D
0	0	0.117	D
2	0	0.116	D
4	0	0.116	D
6	0	0.116	D
8	0	0.115	D
10	0	0.115	D
12	0	0.115	D
14	0	0.115	D
16	0	0.114	D
18	0	0.114	D
20	0	0.114	D
22	0	0.114	D
24	0	0.113	D
26	0	0.113	D
28	0	0.113	D
30	0	0.113	D
32	0	0.113	D
34	0	0.113	D
36	0	0.113	D
0	0	0.117	D
2	0	0.116	D
4	0	0.116	D
6	0	0.116	D
8	0	0.116	D
10	0	0.116	D
12	0	0.116	D
14	0	0.116	D
16	0	0.115	D
18	0	0.115	D
20	0	0.115	D
22	0	0.115	D
24	0	0.115	D
26	0	0.114	D
28	0	0.115	D
30	0	0.115	D
32	0	0.115	D
34	0	0.115	D
36	0	0.115	D
0	0	0.117	D
2	0	0.116	D
4	0	0.116	D
6	0	0.116	D
8	0	0.115	D
10	0	0.115	D
12	0	0.115	D
14	0	0.115	D
16	0	0.114	D
18	0	0.114	D
20	0	0.114	D
22	0	0.114	D
24	0	0.114	D
26	0	0.114	D
28	0	0.114	D
30	0	0.114	D
32	0	0.113	D
34	0	0.113	D
36	0	0.113	D
0	0	0.121	D
2	0	0.12	D
4	0	0.12	D
6	0	0.12	D
8	0	0.119	D
10	0	0.119	D
12	0	0.119	D
14	0	0.119	D
16	0	0.118	D
18	0	0.118	D
20	0	0.118	D
22	0	0.118	D
24	0	0.117	D
26	0	0.117	D
28	0	0.118	D
30	0	0.118	D
32	0	0.118	D
34	0	0.118	D
36	0	0.118	D
0	0	0.118	D
2	0	0.117	D
4	0	0.117	D
6	0	0.117	D
8	0	0.116	D
10	0	0.116	D
12	0	0.116	D
14	0	0.116	D
16	0	0.115	D
18	0	0.115	D
20	0	0.115	D
22	0	0.115	D
24	0	0.115	D
26	0	0.114	D
28	0	0.114	D
30	0	0.115	D
32	0	0.114	D
34	0	0.114	D
36	0	0.114	D
0	0	0.119	D
2	0	0.118	D
4	0	0.118	D
6	0	0.118	D
8	0	0.118	D
10	0	0.117	D
12	0	0.117	D
14	0	0.117	D
16	0	0.117	D
18	0	0.116	D
20	0	0.116	D
22	0	0.117	D
24	0	0.116	D
26	0	0.116	D
28	0	0.117	D
30	0	0.117	D
32	0	0.117	D
34	0	0.117	D
36	0	0.117	D
0	0	0.118	D
2	0	0.117	D
4	0	0.117	D
6	0	0.116	D
8	0	0.116	D
10	0	0.116	D
12	0	0.116	D
14	0	0.115	D
16	0	0.115	D
18	0	0.115	D
20	0	0.115	D
22	0	0.114	D
24	0	0.115	D
26	0	0.114	D
28	0	0.114	D
30	0	0.114	D
32	0	0.114	D
34	0	0.114	D
36	0	0.114	D
0	0	0.116	D
2	0	0.116	D
4	0	0.115	D
6	0	0.115	D
8	0	0.115	D
10	0	0.115	D
12	0	0.114	D
14	0	0.114	D
16	0	0.114	D
18	0	0.113	D
20	0	0.113	D
22	0	0.114	D
24	0	0.113	D
26	0	0.113	D
28	0	0.114	D
30	0	0.114	D
32	0	0.114	D
34	0	0.114	D
36	0	0.114	D
0	0	0.121	D
2	0	0.12	D
4	0	0.119	D
6	0	0.119	D
8	0	0.119	D
10	0	0.118	D
12	0	0.118	D
14	0	0.118	D
16	0	0.117	D
18	0	0.117	D
20	0	0.117	D
22	0	0.117	D
24	0	0.117	D
26	0	0.117	D
28	0	0.117	D
30	0	0.117	D
32	0	0.116	D
34	0	0.117	D
36	0	0.116	D
0	0	0.116	D
2	0	0.115	D
4	0	0.115	D
6	0	0.115	D
8	0	0.115	D
10	0	0.115	D
12	0	0.114	D
14	0	0.114	D
16	0	0.114	D
18	0	0.114	D
20	0	0.113	D
22	0	0.114	D
24	0	0.113	D
26	0	0.113	D
28	0	0.113	D
30	0	0.113	D
32	0	0.113	D
34	0	0.113	D
36	0	0.113	D
0	0	0.116	D
2	0	0.116	D
4	0	0.115	D
6	0	0.115	D
8	0	0.115	D
10	0	0.115	D
12	0	0.115	D
14	0	0.115	D
16	0	0.114	D
18	0	0.114	D
20	0	0.114	D
22	0	0.114	D
24	0	0.114	D
26	0	0.114	D
28	0	0.113	D
30	0	0.113	D
32	0	0.113	D
34	0	0.113	D
36	0	0.113	D

## Sheet: Fig3A
mite	treatment_mite	day_mite	log10_mite
	PBS		0
	PBS		0
	PBS		0
	PBS		0
	PBS		0
	PBS		0
	PBS		0
	PBS		0
	PBS		0
	PBS		0
	PBS		0
dead	Recepient	2	6.98408
alive	Recepient	2	6.30963
dead	Recepient	3	6.30963
dead	Recepient	1	6.0983
dead	Recepient	1	5.85974
alive	Recepient	0	5.76193
alive	Recepient	2	5.64345
alive	Recepient	3	5.41498
dead	Recepient	2	5.19313
alive	Recepient	1	5.02531
dead	Recepient	1	5.02531
alive	Recepient	0	4.9031
alive	Recepient	0	4.83252
alive	Recepient	2	4.79519
alive	Recepient	2	4.57055
alive	Recepient	0	4.53149
dead	Recepient	3	4.47714
dead	Recepient	3	4.44092
alive	Recepient	0	4.41499
alive	Recepient	3	4.30965
dead	Recepient	1	4.20197
alive	Recepient	2	4.11398
alive	Recepient	3	4.07922
dead	Recepient	0	4.07922
dead	Recepient	0	4.0477
dead	Recepient	2	4.02535
alive	Recepient	1	3.91068
dead	Recepient	0	3.90314
dead	Recepient	1	3.77822
alive	Recepient	1	3.74202
alive	Recepient	1	3.60217
dead	Recepient	3	3.5799
dead	Recepient	0	3.36568
alive	Recepient	1	3.28353
dead	Recepient	0	1.78533
dead	Recepient	0	0
dead	Recepient	0	0
dead	Recepient	0	0

## Sheet: Fig3B
bee	treatment_bee	day_bee	log10_bee	group
alive	Recepients	1	5.69897	Recepients_1
alive	Recepients	1	4.77816	Recepients_1
alive	Recepients	1	0	Recepients_1
alive	Recepients	1	5.5563	Recepients_1
alive	Recepients	1	0	Recepients_1
alive	Recepients	1	2.34439	Recepients_1
alive	Recepients	1	0	Recepients_1
alive	Recepients	1	0	Recepients_1
alive	Recepients	1	0	Recepients_1
alive	Recepients	1	0	Recepients_1
alive	Recepients	1	0	Recepients_1
alive	Recepients	1	0	Recepients_1
alive	Recepients	1	5.20412	Recepients_1
alive	Recepients	1	4.77816	Recepients_1
alive	Recepients	1	0	Recepients_1
alive	Recepients	2	0	Recepients_2
alive	Recepients	2	7.60206	Recepients_2
alive	Recepients	2	0	Recepients_2
alive	Recepients	2	10.0286	Recepients_2
alive	Recepients	2	6.12711	Recepients_2
alive	Recepients	2	2.08279	Recepients_2
alive	Recepients	2	5.34242	Recepients_2
alive	Recepients	2	9.03342	Recepients_2
alive	Recepients	2	9.11394	Recepients_2
alive	Recepients	2	0	Recepients_2
alive	Recepients	2	7.40756	Recepients_2
alive	Recepients	2	1.32222	Recepients_2
alive	Recepients	2	6.18184	Recepients_2
alive	Recepients	2	3.95429	Recepients_2
alive	Recepients	2	0	Recepients_2
alive	Recepients	3	0	Recepients_3
alive	Recepients	3	5.92428	Recepients_3
alive	Recepients	3	0	Recepients_3
alive	Recepients	3	3.6192	Recepients_3
alive	Recepients	3	8.14613	Recepients_3
alive	Recepients	3	9.04139	Recepients_3
alive	Recepients	3	9.07188	Recepients_3
alive	Recepients	3	9.34635	Recepients_3
alive	Recepients	3	2.20683	Recepients_3
alive	PBS	0	0	PBS_0
alive	PBS	0	0	PBS_0
alive	PBS	0	0	PBS_0
alive	PBS	0	0	PBS_0
alive	PBS	0	0	PBS_0
alive	PBS	0	0	PBS_0
alive	PBS	0	0	PBS_0
alive	PBS	0	0	PBS_0
alive	PBS	0	0	PBS_0
alive	PBS	0	0	PBS_0
alive	PBS	0	0	PBS_0
alive	PBS	0	0	PBS_0
alive	PBS	0	0	PBS_0
alive	PBS	0	0	PBS_0
alive	PBS	0	0	PBS_0
dead	Recepients	1	0	Recepients_1
dead	Recepients	1	4.77816	Recepients_1
dead	Recepients	1	3.94748	Recepients_1
dead	Recepients	1	2.3032	Recepients_1
dead	Recepients	1	0	Recepients_1
dead	Recepients	1	0	Recepients_1
dead	Recepients	1	1.61278	Recepients_1
dead	Recepients	1	0	Recepients_1
dead	Recepients	1	0	Recepients_1
dead	Recepients	1	4.30105	Recepients_1
dead	Recepients	2	6.50786	Recepients_2
dead	Recepients	2	0	Recepients_2
dead	Recepients	2	4.30105	Recepients_2
dead	Recepients	2	6.35025	Recepients_2
dead	Recepients	2	4.9031	Recepients_2
dead	Recepients	3	4.30105	Recepients_3
dead	Recepients	3	10.1492	Recepients_3
dead	Recepients	3	5.57978	Recepients_3
dead	Recepients	3	8.97313	Recepients_3
dead	Recepients	3	2.56545	Recepients_3
dead	Recepients	3	1.53572	Recepients_3
dead	Recepients	3	6.902	Recepients_3
dead	Recepients	3	8.07918	Recepients_3
dead	Recepients	3	2.77887	Recepients_3
dead	Recepients	3	10.2882	Recepients_3
dead	Recepients	3	1.90849	Recepients_3
dead	Recepients	3	2.20683	Recepients_3
dead	Recepients	3	5.34242	Recepients_3
dead	Recepients	3	0	Recepients_3
dead	Recepients	3	0	Recepients_3
dead	Recepients	3	9.39445	Recepients_3
dead	Recepients	3	10.162	Recepients_3
dead	Recepients	3	1.90849	Recepients_3
dead	Recepients	3	5.8921	Recepients_3
dead	PBS	1	0	PBS_1
dead	PBS	1	0	PBS_1
dead	PBS	1	0	PBS_1
dead	PBS	1	0	PBS_1
dead	PBS	2	0	PBS_2
dead	PBS	2	0	PBS_2
dead	PBS	2	0	PBS_2
dead	PBS	3	0	PBS_3
dead	PBS	3	0	PBS_3
dead	PBS	3	0	PBS_3

## Sheet: Fig3C
treatment	day	sample	event	treatment1		library("survival")
1PBS	1	1	1	PBS		library("dplyr")
1PBS	1	2	0	PBS		library("survminer")
1PBS	1	3	0	PBS		library("ggsurvfit")
1PBS	1	4	0	PBS
1PBS	1	5	0	PBS		transmission <- read.csv(file="bee_survival_transmission.csv",header=T)
1PBS	1	6	0	PBS		sur_bee_transmission <- survfit(Surv(day,event) ~treatment, data=transmission,type="kaplan-meier")
1PBS	1	7	0	PBS		summary(sur_bee_transmission)
1PBS	1	8	0	PBS		Call: survfit(formula = Surv(day, event) ~ treatment, data = transmission,
1PBS	1	9	0	PBS		type = "kaplan-meier")
1PBS	1	10	0	PBS
1PBS	1	11	0	PBS		treatment=1PBS = PBS group
1PBS	1	12	0	PBS		time n.risk n.event survival std.err lower 95% CI upper 95% CI
1PBS	1	13	0	PBS		1 121 1 0.992 0.00823 0.976 1.000
1PBS	1	14	0	PBS		2 76 4 0.940 0.02657 0.889 0.993
1PBS	1	15	0	PBS		3 47 3 0.880 0.04173 0.801 0.965
1PBS	1	16	0	PBS		4 22 3 0.760 0.07376 0.628 0.919
1PBS	1	17	0	PBS
1PBS	1	18	0	PBS		treatment=A10^-7 = Injection group
1PBS	1	19	0	PBS		time n.risk n.event survival std.err lower 95% CI upper 95% CI
1PBS	1	20	0	PBS		1 293 8 0.973 0.00952 0.954 0.992
1PBS	1	21	0	PBS		2 168 38 0.753 0.03225 0.692 0.819
1PBS	1	22	0	PBS		3 76 32 0.436 0.04654 0.353 0.537
1PBS	1	23	0	PBS		4 22 3 0.376 0.05130 0.288 0.492
1PBS	1	24	0	PBS
1PBS	1	25	0	PBS		treatment=B_exposure = Recepient group
1PBS	1	26	0	PBS		time n.risk n.event survival std.err lower 95% CI upper 95% CI
1PBS	1	27	0	PBS		2 149 10 0.933 0.0205 0.894 0.974
1PBS	1	28	0	PBS		3 76 5 0.872 0.0327 0.810 0.938
1PBS	1	29	0	PBS		4 28 19 0.280 0.0776 0.163 0.482
1PBS	1	30	0	PBS
1PBS	1	31	0	PBS		survdiff(Surv(day,event) ~treatment,transmission)
1PBS	1	32	0	PBS		Call:
1PBS	1	33	0	PBS		survdiff(formula = Surv(day, event) ~ treatment, data = transmission)
1PBS	1	34	0	PBS
1PBS	1	35	0	PBS		N Observed Expected (O-E)^2/E (O-E)^2/V
1PBS	1	36	0	PBS		treatment=1PBS 121 11 29.1 11.24 18.30
1PBS	1	37	0	PBS		treatment=A10^-7 293 81 49.8 19.50 39.86
1PBS	1	38	0	PBS		treatment=B_exposure 149 34 47.1 3.64 7.18
1PBS	1	39	0	PBS
1PBS	1	40	0	PBS		Chisq= 42.7 on 2 degrees of freedom, p= 5e-10
1PBS	1	41	0	PBS
1PBS	1	42	0	PBS		cox_bee_transmission <- coxph(Surv(day,event) ~treatment,transmission)
1PBS	1	43	0	PBS		summary(cox_bee_transmission)
1PBS	1	44	0	PBS		Call:
1PBS	1	45	0	PBS		coxph(formula = Surv(day, event) ~ treatment, data = transmission)
1PBS	2	17	1	PBS
1PBS	2	18	1	PBS		n= 563, number of events= 126
1PBS	2	19	1	PBS
1PBS	2	20	1	PBS		coef exp(coef) se(coef) z Pr(>|z|)
1PBS	2	21	0	PBS		treatmentA10^-7 1.5917 4.9121 0.3226 4.934 8.07e-07 ***
1PBS	2	22	0	PBS		treatmentB_exposure 0.7304 2.0758 0.3481 2.098 0.0359 *
1PBS	2	23	0	PBS
1PBS	2	24	0	PBS		coef exp(coef) se(coef) z Pr(>|z|)
1PBS	2	25	0	PBS		treatment1B_exposure -0.8613 0.4226 0.2055 -4.191 2.78e-05 ***
1PBS	2	26	0	PBS		treatment1PBS -1.5917 0.2036 0.3226 -4.934 8.07e-07 ***
1PBS	2	27	0	PBS
1PBS	2	28	0	PBS
1PBS	2	29	0	PBS
1PBS	2	30	0	PBS		P value	Injection	Recepient
1PBS	2	31	0	PBS		PBS	8.07e-07 ***	0.0359 *
1PBS	2	32	0	PBS		Injection		2.78e-05 ***
1PBS	2	33	0	PBS
1PBS	2	34	0	PBS		FDR adjusted P value	Injection	Recepient
1PBS	2	35	0	PBS		PBS	2.421e-06	0.0359
1PBS	2	36	0	PBS		Injection		4.05e-05
1PBS	2	37	0	PBS
1PBS	2	38	0	PBS
1PBS	2	39	0	PBS
1PBS	2	40	0	PBS
1PBS	2	41	0	PBS
1PBS	2	42	0	PBS
1PBS	2	43	0	PBS
1PBS	2	44	0	PBS
1PBS	2	45	0	PBS
1PBS	3	21	1	PBS
1PBS	3	22	1	PBS
1PBS	3	23	1	PBS
1PBS	3	24	0	PBS
1PBS	3	25	0	PBS
1PBS	3	26	0	PBS
1PBS	3	27	0	PBS
1PBS	3	28	0	PBS
1PBS	3	29	0	PBS
1PBS	3	30	0	PBS
1PBS	3	31	0	PBS
1PBS	3	32	0	PBS
1PBS	3	33	0	PBS
1PBS	3	34	0	PBS
1PBS	3	35	0	PBS
1PBS	3	36	0	PBS
1PBS	3	37	0	PBS
1PBS	3	38	0	PBS
1PBS	3	39	0	PBS
1PBS	3	40	0	PBS
1PBS	3	41	0	PBS
1PBS	3	42	0	PBS
1PBS	3	43	0	PBS
1PBS	3	44	0	PBS
1PBS	3	45	0	PBS
1PBS	4	24	1	PBS
1PBS	4	25	1	PBS
1PBS	4	26	1	PBS
1PBS	4	27	0	PBS
1PBS	4	28	0	PBS
1PBS	4	29	0	PBS
1PBS	4	30	0	PBS
1PBS	4	31	0	PBS
1PBS	4	32	0	PBS
1PBS	4	33	0	PBS
1PBS	4	34	0	PBS
1PBS	4	35	0	PBS
1PBS	4	36	0	PBS
1PBS	4	37	0	PBS
1PBS	4	38	0	PBS
1PBS	4	39	0	PBS
1PBS	4	40	0	PBS
1PBS	4	41	0	PBS
1PBS	4	42	0	PBS
1PBS	4	43	0	PBS
1PBS	4	44	0	PBS
1PBS	4	45	0	PBS
A10^-7	1	1	1	A10^-7
A10^-7	1	2	1	A10^-7
A10^-7	1	3	1	A10^-7
A10^-7	1	4	1	A10^-7
A10^-7	1	5	1	A10^-7
A10^-7	1	6	1	A10^-7
A10^-7	1	7	1	A10^-7
A10^-7	1	8	1	A10^-7
A10^-7	1	9	0	A10^-7
A10^-7	1	10	0	A10^-7
A10^-7	1	11	0	A10^-7
A10^-7	1	12	0	A10^-7
A10^-7	1	13	0	A10^-7
A10^-7	1	14	0	A10^-7
A10^-7	1	15	0	A10^-7
A10^-7	1	16	0	A10^-7
A10^-7	1	17	0	A10^-7
A10^-7	1	18	0	A10^-7
A10^-7	1	19	0	A10^-7
A10^-7	1	20	0	A10^-7
A10^-7	1	21	0	A10^-7
A10^-7	1	22	0	A10^-7
A10^-7	1	23	0	A10^-7
A10^-7	1	24	0	A10^-7
A10^-7	1	25	0	A10^-7
A10^-7	1	26	0	A10^-7
A10^-7	1	27	0	A10^-7
A10^-7	1	28	0	A10^-7
A10^-7	1	29	0	A10^-7
A10^-7	1	30	0	A10^-7
A10^-7	1	31	0	A10^-7
A10^-7	1	32	0	A10^-7
A10^-7	1	33	0	A10^-7
A10^-7	1	34	0	A10^-7
A10^-7	1	35	0	A10^-7
A10^-7	1	36	0	A10^-7
A10^-7	1	37	0	A10^-7
A10^-7	1	38	0	A10^-7
A10^-7	1	39	0	A10^-7
A10^-7	1	40	0	A10^-7
A10^-7	1	41	0	A10^-7
A10^-7	1	42	0	A10^-7
A10^-7	1	43	0	A10^-7
A10^-7	1	44	0	A10^-7
A10^-7	1	45	0	A10^-7
A10^-7	1	46	0	A10^-7
A10^-7	1	47	0	A10^-7
A10^-7	1	48	0	A10^-7
A10^-7	1	49	0	A10^-7
A10^-7	1	50	0	A10^-7
A10^-7	1	51	0	A10^-7
A10^-7	1	52	0	A10^-7
A10^-7	1	53	0	A10^-7
A10^-7	1	54	0	A10^-7
A10^-7	1	55	0	A10^-7
A10^-7	1	56	0	A10^-7
A10^-7	1	57	0	A10^-7
A10^-7	1	58	0	A10^-7
A10^-7	1	59	0	A10^-7
A10^-7	1	60	0	A10^-7
A10^-7	1	61	0	A10^-7
A10^-7	1	62	0	A10^-7
A10^-7	1	63	0	A10^-7
A10^-7	1	64	0	A10^-7
A10^-7	1	65	0	A10^-7
A10^-7	1	66	0	A10^-7
A10^-7	1	67	0	A10^-7
A10^-7	1	68	0	A10^-7
A10^-7	1	69	0	A10^-7
A10^-7	1	70	0	A10^-7
A10^-7	1	71	0	A10^-7
A10^-7	1	72	0	A10^-7
A10^-7	1	73	0	A10^-7
A10^-7	1	74	0	A10^-7
A10^-7	1	75	0	A10^-7
A10^-7	1	76	0	A10^-7
A10^-7	1	77	0	A10^-7
A10^-7	1	78	0	A10^-7
A10^-7	1	79	0	A10^-7
A10^-7	1	80	0	A10^-7
A10^-7	1	81	0	A10^-7
A10^-7	1	82	0	A10^-7
A10^-7	1	83	0	A10^-7
A10^-7	1	84	0	A10^-7
A10^-7	1	85	0	A10^-7
A10^-7	1	86	0	A10^-7
A10^-7	1	87	0	A10^-7
A10^-7	1	88	0	A10^-7
A10^-7	1	89	0	A10^-7
A10^-7	1	90	0	A10^-7
A10^-7	1	91	0	A10^-7
A10^-7	1	92	0	A10^-7
A10^-7	1	93	0	A10^-7
A10^-7	1	94	0	A10^-7
A10^-7	1	95	0	A10^-7
A10^-7	1	96	0	A10^-7
A10^-7	1	97	0	A10^-7
A10^-7	1	98	0	A10^-7
A10^-7	1	99	0	A10^-7
A10^-7	1	100	0	A10^-7
A10^-7	1	101	0	A10^-7
A10^-7	1	102	0	A10^-7
A10^-7	1	103	0	A10^-7
A10^-7	1	104	0	A10^-7
A10^-7	1	105	0	A10^-7
A10^-7	1	106	0	A10^-7
A10^-7	1	107	0	A10^-7
A10^-7	1	108	0	A10^-7
A10^-7	1	109	0	A10^-7
A10^-7	1	110	0	A10^-7
A10^-7	1	111	0	A10^-7
A10^-7	1	112	0	A10^-7
A10^-7	1	113	0	A10^-7
A10^-7	1	114	0	A10^-7
A10^-7	1	115	0	A10^-7
A10^-7	1	116	0	A10^-7
A10^-7	1	117	0	A10^-7
A10^-7	1	118	0	A10^-7
A10^-7	1	119	0	A10^-7
A10^-7	1	120	0	A10^-7
A10^-7	1	121	0	A10^-7
A10^-7	1	122	0	A10^-7
A10^-7	1	123	0	A10^-7
A10^-7	1	124	0	A10^-7
A10^-7	1	125	0	A10^-7
A10^-7	2	34	1	A10^-7
A10^-7	2	35	1	A10^-7
A10^-7	2	36	1	A10^-7
A10^-7	2	37	1	A10^-7
A10^-7	2	38	1	A10^-7
A10^-7	2	39	1	A10^-7
A10^-7	2	40	1	A10^-7
A10^-7	2	41	1	A10^-7
A10^-7	2	42	1	A10^-7
A10^-7	2	43	1	A10^-7
A10^-7	2	44	1	A10^-7
A10^-7	2	45	1	A10^-7
A10^-7	2	46	1	A10^-7
A10^-7	2	47	1	A10^-7
A10^-7	2	48	1	A10^-7
A10^-7	2	49	1	A10^-7
A10^-7	2	50	1	A10^-7
A10^-7	2	51	1	A10^-7
A10^-7	2	52	1	A10^-7
A10^-7	2	53	1	A10^-7
A10^-7	2	54	1	A10^-7
A10^-7	2	55	1	A10^-7
A10^-7	2	56	1	A10^-7
A10^-7	2	57	1	A10^-7
A10^-7	2	58	1	A10^-7
A10^-7	2	59	1	A10^-7
A10^-7	2	60	1	A10^-7
A10^-7	2	61	1	A10^-7
A10^-7	2	62	1	A10^-7
A10^-7	2	63	1	A10^-7
A10^-7	2	64	1	A10^-7
A10^-7	2	65	1	A10^-7
A10^-7	2	66	1	A10^-7
A10^-7	2	67	1	A10^-7
A10^-7	2	68	1	A10^-7
A10^-7	2	69	1	A10^-7
A10^-7	2	70	1	A10^-7
A10^-7	2	71	1	A10^-7
A10^-7	2	72	0	A10^-7
A10^-7	2	73	0	A10^-7
A10^-7	2	74	0	A10^-7
A10^-7	2	75	0	A10^-7
A10^-7	2	76	0	A10^-7
A10^-7	2	77	0	A10^-7
A10^-7	2	78	0	A10^-7
A10^-7	2	79	0	A10^-7
A10^-7	2	80	0	A10^-7
A10^-7	2	81	0	A10^-7
A10^-7	2	82	0	A10^-7
A10^-7	2	83	0	A10^-7
A10^-7	2	84	0	A10^-7
A10^-7	2	85	0	A10^-7
A10^-7	2	86	0	A10^-7
A10^-7	2	87	0	A10^-7
A10^-7	2	88	0	A10^-7
A10^-7	2	89	0	A10^-7
A10^-7	2	90	0	A10^-7
A10^-7	2	91	0	A10^-7
A10^-7	2	92	0	A10^-7
A10^-7	2	93	0	A10^-7
A10^-7	2	94	0	A10^-7
A10^-7	2	95	0	A10^-7
A10^-7	2	96	0	A10^-7
A10^-7	2	97	0	A10^-7
A10^-7	2	98	0	A10^-7
A10^-7	2	99	0	A10^-7
A10^-7	2	100	0	A10^-7
A10^-7	2	101	0	A10^-7
A10^-7	2	102	0	A10^-7
A10^-7	2	103	0	A10^-7
A10^-7	2	104	0	A10^-7
A10^-7	2	105	0	A10^-7
A10^-7	2	106	0	A10^-7
A10^-7	2	107	0	A10^-7
A10^-7	2	108	0	A10^-7
A10^-7	2	109	0	A10^-7
A10^-7	2	110	0	A10^-7
A10^-7	2	111	0	A10^-7
A10^-7	2	112	0	A10^-7
A10^-7	2	113	0	A10^-7
A10^-7	2	114	0	A10^-7
A10^-7	2	115	0	A10^-7
A10^-7	2	116	0	A10^-7
A10^-7	2	117	0	A10^-7
A10^-7	2	118	0	A10^-7
A10^-7	2	119	0	A10^-7
A10^-7	2	120	0	A10^-7
A10^-7	2	121	0	A10^-7
A10^-7	2	122	0	A10^-7
A10^-7	2	123	0	A10^-7
A10^-7	2	124	0	A10^-7
A10^-7	2	125	0	A10^-7
A10^-7	3	72	1	A10^-7
A10^-7	3	73	1	A10^-7
A10^-7	3	74	1	A10^-7
A10^-7	3	75	1	A10^-7
A10^-7	3	76	1	A10^-7
A10^-7	3	77	1	A10^-7
A10^-7	3	78	1	A10^-7
A10^-7	3	79	1	A10^-7
A10^-7	3	80	1	A10^-7
A10^-7	3	81	1	A10^-7
A10^-7	3	82	1	A10^-7
A10^-7	3	83	1	A10^-7
A10^-7	3	84	1	A10^-7
A10^-7	3	85	1	A10^-7
A10^-7	3	86	1	A10^-7
A10^-7	3	87	1	A10^-7
A10^-7	3	88	1	A10^-7
A10^-7	3	89	1	A10^-7
A10^-7	3	90	1	A10^-7
A10^-7	3	91	1	A10^-7
A10^-7	3	92	1	A10^-7
A10^-7	3	93	1	A10^-7
A10^-7	3	94	1	A10^-7
A10^-7	3	95	1	A10^-7
A10^-7	3	96	1	A10^-7
A10^-7	3	97	1	A10^-7
A10^-7	3	98	1	A10^-7
A10^-7	3	99	1	A10^-7
A10^-7	3	100	1	A10^-7
A10^-7	3	101	1	A10^-7
A10^-7	3	102	1	A10^-7
A10^-7	3	103	1	A10^-7
A10^-7	3	104	0	A10^-7
A10^-7	3	105	0	A10^-7
A10^-7	3	106	0	A10^-7
A10^-7	3	107	0	A10^-7
A10^-7	3	108	0	A10^-7
A10^-7	3	109	0	A10^-7
A10^-7	3	110	0	A10^-7
A10^-7	3	111	0	A10^-7
A10^-7	3	112	0	A10^-7
A10^-7	3	113	0	A10^-7
A10^-7	3	114	0	A10^-7
A10^-7	3	115	0	A10^-7
A10^-7	3	116	0	A10^-7
A10^-7	3	117	0	A10^-7
A10^-7	3	118	0	A10^-7
A10^-7	3	119	0	A10^-7
A10^-7	3	120	0	A10^-7
A10^-7	3	121	0	A10^-7
A10^-7	3	122	0	A10^-7
A10^-7	3	123	0	A10^-7
A10^-7	3	124	0	A10^-7
A10^-7	3	125	0	A10^-7
A10^-7	4	104	1	A10^-7
A10^-7	4	105	1	A10^-7
A10^-7	4	106	1	A10^-7
A10^-7	4	107	0	A10^-7
A10^-7	4	108	0	A10^-7
A10^-7	4	109	0	A10^-7
A10^-7	4	110	0	A10^-7
A10^-7	4	111	0	A10^-7
A10^-7	4	112	0	A10^-7
A10^-7	4	113	0	A10^-7
A10^-7	4	114	0	A10^-7
A10^-7	4	115	0	A10^-7
A10^-7	4	116	0	A10^-7
A10^-7	4	117	0	A10^-7
A10^-7	4	118	0	A10^-7
A10^-7	4	119	0	A10^-7
A10^-7	4	120	0	A10^-7
A10^-7	4	121	0	A10^-7
A10^-7	4	122	0	A10^-7
A10^-7	4	123	0	A10^-7
A10^-7	4	124	0	A10^-7
A10^-7	4	125	0	A10^-7
B_exposure	2	1	1	B_exposure
B_exposure	2	2	1	B_exposure
B_exposure	2	3	1	B_exposure
B_exposure	2	4	1	B_exposure
B_exposure	2	5	1	B_exposure
B_exposure	2	6	1	B_exposure
B_exposure	2	7	1	B_exposure
B_exposure	2	8	1	B_exposure
B_exposure	2	9	1	B_exposure
B_exposure	2	10	1	B_exposure
B_exposure	2	11	0	B_exposure
B_exposure	2	12	0	B_exposure
B_exposure	2	13	0	B_exposure
B_exposure	2	14	0	B_exposure
B_exposure	2	15	0	B_exposure
B_exposure	2	16	0	B_exposure
B_exposure	2	17	0	B_exposure
B_exposure	2	18	0	B_exposure
B_exposure	2	19	0	B_exposure
B_exposure	2	20	0	B_exposure
B_exposure	2	21	0	B_exposure
B_exposure	2	22	0	B_exposure
B_exposure	2	23	0	B_exposure
B_exposure	2	24	0	B_exposure
B_exposure	2	25	0	B_exposure
B_exposure	2	26	0	B_exposure
B_exposure	2	27	0	B_exposure
B_exposure	2	28	0	B_exposure
B_exposure	2	29	0	B_exposure
B_exposure	2	30	0	B_exposure
B_exposure	2	31	0	B_exposure
B_exposure	2	32	0	B_exposure
B_exposure	2	33	0	B_exposure
B_exposure	2	34	0	B_exposure
B_exposure	2	35	0	B_exposure
B_exposure	2	36	0	B_exposure
B_exposure	2	37	0	B_exposure
B_exposure	2	38	0	B_exposure
B_exposure	2	39	0	B_exposure
B_exposure	2	40	0	B_exposure
B_exposure	2	41	0	B_exposure
B_exposure	2	42	0	B_exposure
B_exposure	2	43	0	B_exposure
B_exposure	2	44	0	B_exposure
B_exposure	2	45	0	B_exposure
B_exposure	2	46	0	B_exposure
B_exposure	2	47	0	B_exposure
B_exposure	2	48	0	B_exposure
B_exposure	2	49	0	B_exposure
B_exposure	2	50	0	B_exposure
B_exposure	2	51	0	B_exposure
B_exposure	2	52	0	B_exposure
B_exposure	2	53	0	B_exposure
B_exposure	2	54	0	B_exposure
B_exposure	2	55	0	B_exposure
B_exposure	2	56	0	B_exposure
B_exposure	2	57	0	B_exposure
B_exposure	2	58	0	B_exposure
B_exposure	2	59	0	B_exposure
B_exposure	2	60	0	B_exposure
B_exposure	2	61	0	B_exposure
B_exposure	2	62	0	B_exposure
B_exposure	2	63	0	B_exposure
B_exposure	2	64	0	B_exposure
B_exposure	2	65	0	B_exposure
B_exposure	2	66	0	B_exposure
B_exposure	2	67	0	B_exposure
B_exposure	2	68	0	B_exposure
B_exposure	2	69	0	B_exposure
B_exposure	2	70	0	B_exposure
B_exposure	2	71	0	B_exposure
B_exposure	2	72	0	B_exposure
B_exposure	2	73	0	B_exposure
B_exposure	3	26	1	B_exposure
B_exposure	3	27	1	B_exposure
B_exposure	3	28	1	B_exposure
B_exposure	3	29	1	B_exposure
B_exposure	3	30	1	B_exposure
B_exposure	3	31	0	B_exposure
B_exposure	3	32	0	B_exposure
B_exposure	3	33	0	B_exposure
B_exposure	3	34	0	B_exposure
B_exposure	3	35	0	B_exposure
B_exposure	3	36	0	B_exposure
B_exposure	3	37	0	B_exposure
B_exposure	3	38	0	B_exposure
B_exposure	3	39	0	B_exposure
B_exposure	3	40	0	B_exposure
B_exposure	3	41	0	B_exposure
B_exposure	3	42	0	B_exposure
B_exposure	3	43	0	B_exposure
B_exposure	3	44	0	B_exposure
B_exposure	3	45	0	B_exposure
B_exposure	3	46	0	B_exposure
B_exposure	3	47	0	B_exposure
B_exposure	3	48	0	B_exposure
B_exposure	3	49	0	B_exposure
B_exposure	3	50	0	B_exposure
B_exposure	3	51	0	B_exposure
B_exposure	3	52	0	B_exposure
B_exposure	3	53	0	B_exposure
B_exposure	3	54	0	B_exposure
B_exposure	3	55	0	B_exposure
B_exposure	3	56	0	B_exposure
B_exposure	3	57	0	B_exposure
B_exposure	3	58	0	B_exposure
B_exposure	3	59	0	B_exposure
B_exposure	3	60	0	B_exposure
B_exposure	3	61	0	B_exposure
B_exposure	3	62	0	B_exposure
B_exposure	3	63	0	B_exposure
B_exposure	3	64	0	B_exposure
B_exposure	3	65	0	B_exposure
B_exposure	3	66	0	B_exposure
B_exposure	3	67	0	B_exposure
B_exposure	3	68	0	B_exposure
B_exposure	3	69	0	B_exposure
B_exposure	3	70	0	B_exposure
B_exposure	3	71	0	B_exposure
B_exposure	3	72	0	B_exposure
B_exposure	3	73	0	B_exposure
B_exposure	4	46	1	B_exposure
B_exposure	4	47	1	B_exposure
B_exposure	4	48	1	B_exposure
B_exposure	4	49	1	B_exposure
B_exposure	4	50	1	B_exposure
B_exposure	4	51	1	B_exposure
B_exposure	4	52	1	B_exposure
B_exposure	4	53	1	B_exposure
B_exposure	4	54	1	B_exposure
B_exposure	4	55	1	B_exposure
B_exposure	4	56	1	B_exposure
B_exposure	4	57	1	B_exposure
B_exposure	4	58	1	B_exposure
B_exposure	4	59	1	B_exposure
B_exposure	4	60	1	B_exposure
B_exposure	4	61	1	B_exposure
B_exposure	4	62	1	B_exposure
B_exposure	4	63	1	B_exposure
B_exposure	4	64	1	B_exposure
B_exposure	4	65	0	B_exposure
B_exposure	4	66	0	B_exposure
B_exposure	4	67	0	B_exposure
B_exposure	4	68	0	B_exposure
B_exposure	4	69	0	B_exposure
B_exposure	4	70	0	B_exposure
B_exposure	4	71	0	B_exposure
B_exposure	4	72	0	B_exposure
B_exposure	4	73	0	B_exposure

## Sheet: FigS1
	GCA_015892085.1	GCA_015892125.1	GCA_025398975.1	GCF_000286435.2	GCF_000783955.2	GCF_001558895.2	GCF_002891475.1	GCF_006094455.1	GCF_010748915.1	GCF_013378135.1	GCF_016618235.1	GCF_016925135.1	GCF_018798965.1	GCF_019242835.1	GCF_019242955.1	GCF_020790175.1	GCF_022369415.1	GCF_030127185.1	GCF_031851815.1	GCF_037482145.1	GCF_038406725.1	GCF_038406735.1	GCF_041319835.1	GCF_044161685.1	GCF_044161715.1	GCF_949789215.1		ani4 <- read.csv(file="ANI.csv",header=T)
GCF_000286435.2	94.1047	94.093	99.0926	100	98.4744	99.7664	98.5347	99.7242	99.1207	98.9835	96.6153	96.624	98.4239	91.8753	92.0261	99.0465	98.5084	98.5207	99.0507	92.0235	96.5841	97.0205	98.493	92.0017	92.0017	92.0062		ani5 <- read.csv(file="ANI.csv",header=T)
GCA_015892085.1	100	99.214	94.0399	94.0685	93.9763	93.9917	94.1105	93.9944	93.9772	93.9665	93.8791	94.1155	94.0518	91.5598	91.7075	93.9057	94.0091	94.0409	94.0091	91.7454	93.8735	93.9034	93.9024	91.7564	91.7514	91.7111		ani4$X <-NULL
GCA_015892125.1	99.3496	100	94.0726	94.1506	94.0077	94.0639	94.1976	94.0606	94.0334	94.0881	93.9601	94.1828	94.1414	91.6356	91.8014	93.9921	94.0121	94.0731	94.0832	91.8164	94.0966	94.0015	94.0526	91.7217	91.7217	91.8695		df <- data.matrix(ani4)
GCA_025398975.1	94.0647	94.1363	100	99.0905	98.4762	98.9645	98.5481	99.0574	99.05	98.9558	96.6057	96.5868	98.443	91.9367	91.9015	98.9993	98.5909	98.4827	99.0101	91.9246	96.5283	96.9321	98.4313	92.0157	92.0109	91.9522
GCF_000783955.2	93.9645	93.991	98.4083	98.4668	100	98.3962	98.8608	98.4466	98.3	98.512	96.5163	96.6195	99.6773	91.8069	92.0191	98.4244	98.3627	98.8183	98.4731	91.9748	96.5037	96.9288	98.7433	92.031	92.031	92.0136		Heatmap(df, name="ANI",row_names_gp = gpar(fontsize=10),
GCF_001558895.2	93.9882	94.0734	99.0324	99.7388	98.3921	100	98.4786	99.7547	99.0799	98.9204	96.6128	96.5998	98.3633	91.8389	91.9298	99.1017	98.5379	98.3793	99.1202	92.0723	96.4757	96.8217	98.3751	92.0053	92.0053	91.9312		column_names_gp = gpar(fontsize=10))
GCF_002891475.1	94.1468	94.1751	98.5114	98.5192	98.8694	98.4348	100	98.5244	98.5508	98.6849	96.7066	96.7607	98.8807	92.0048	92.0117	98.5247	98.4869	98.864	98.4984	92.0292	96.6021	97.1187	98.7736	92.0272	92.0247	92.0106
GCF_006094455.1	94.1312	94.1051	99.0697	99.7071	98.4894	99.7467	98.5214	100	99.0755	98.9651	96.6058	96.588	98.4089	91.9084	91.9927	99.0469	98.6062	98.4216	99.1545	91.9904	96.6001	96.9841	98.3825	92.054	92.054	92.0357
GCF_010748915.1	94.1138	94.1557	99.0681	99.1097	98.3941	99.0788	98.5159	99.0149	100	98.9135	96.5996	96.616	98.3844	91.9804	92.0146	98.9293	98.6103	98.4509	98.991	92.0966	96.6361	96.9801	98.3284	92.0279	92.0241	92.0043
GCF_013378135.1	94.006	94.1227	98.9147	98.9677	98.5086	98.8857	98.6514	98.9753	98.953	100	96.6143	96.6981	98.5244	91.8148	92.0159	98.9193	98.6142	98.5181	98.9185	92.1262	96.6632	97.0001	98.5134	92.0505	92.0505	92.0305
GCF_016618235.1	93.8633	93.8899	96.617	96.5221	96.545	96.597	96.6336	96.5061	96.5605	96.6073	100	96.7248	96.6194	91.7559	91.9986	96.4915	96.5654	96.6638	96.5361	92.1091	96.9123	96.5595	96.5673	92.0873	92.0871	91.9797
GCF_016925135.1	94.163	94.1686	96.608	96.6539	96.7351	96.656	96.7746	96.6825	96.6902	96.7413	96.8664	99.9459	96.7915	92.0371	92.1019	96.6789	96.6813	96.7115	96.704	92.1301	98.9262	96.5043	96.727	92.1637	92.1678	92.1992
GCF_018798965.1	94.0849	94.134	98.3885	98.39	99.7128	98.3886	98.894	98.422	98.3773	98.4802	96.6331	96.7112	99.9665	91.8938	92.0544	98.3874	98.3751	98.8228	98.4001	92.0244	96.5351	96.989	98.7295	92.0429	92.0427	92.01
GCF_019242835.1	91.6219	91.669	91.8249	91.8343	91.7596	91.8311	91.8664	91.8228	91.8142	91.795	91.797	91.8526	91.7017	100	97.316	91.7713	91.7152	91.8139	91.8008	97.2238	91.9632	91.7518	91.7094	97.1898	97.1877	97.2149
GCF_019242955.1	91.6749	91.7099	91.812	91.9012	91.8499	91.8615	91.8551	91.9789	91.9034	91.9275	91.8602	91.9689	91.8486	97.2788	100	91.928	91.8786	91.8633	91.9699	97.4621	92.0964	91.7557	91.8553	97.4745	97.4745	97.5784
GCF_020790175.1	93.9429	94.0215	99.0147	99.0403	98.4575	99.0644	98.5422	99.0806	98.9318	98.903	96.5788	96.6942	98.4398	91.9554	92.0297	100	98.525	98.5475	99.9638	92.0794	96.5889	96.9997	98.4211	92.1426	92.1392	91.9492
GCF_022369415.1	94.0705	94.0617	98.6194	98.5631	98.4169	98.4772	98.4861	98.5735	98.5619	98.5823	96.5706	96.6486	98.3898	91.943	91.9436	98.4738	100	98.3312	98.4336	92.06	96.5829	97.0451	98.3552	92.002	92.002	92.0044
GCF_030127185.1	94.0954	93.9803	98.5042	98.4476	98.9025	98.3931	98.8305	98.4644	98.4255	98.4908	96.5841	96.6681	98.852	91.8126	91.9374	98.5115	98.3178	100	98.4638	91.9235	96.5096	96.9971	98.884	92.0736	92.0732	91.9665
GCF_031851815.1	94.0904	94.1771	98.987	99.0604	98.4859	99.1224	98.5201	99.1197	99.0087	98.919	96.6557	96.6563	98.4486	91.9702	92.0439	99.9821	98.5345	98.5189	100	92.117	96.6536	96.9952	98.4786	92.1837	92.1822	92.0617
GCF_037482145.1	91.74	91.7651	91.9013	91.9842	91.9125	91.9706	91.9067	91.8658	92.0074	91.9408	92.057	92.0027	91.8195	97.3323	97.4687	91.9935	91.8836	91.9259	92.0236	100	92.1642	91.9086	91.9461	98.734	98.7341	98.6701
GCF_038406725.1	94.0095	94.0498	96.4467	96.4858	96.4779	96.4418	96.5808	96.551	96.6298	96.5804	96.932	98.9038	96.5441	91.9831	92.0997	96.5584	96.5528	96.4935	96.5065	92.137	100	96.3762	96.5275	92.2149	92.2156	92.1508
GCF_038406735.1	93.9711	94.0321	96.906	96.923	96.9979	96.838	97.0584	96.9455	96.8851	96.9335	96.5248	96.5296	97.0028	91.7526	91.8789	96.9679	97.0492	97.0129	96.9532	91.8886	96.3634	100	96.9887	91.9212	91.9212	91.8642
GCF_041319835.1	93.9698	93.9693	98.3682	98.4143	98.7127	98.3242	98.8213	98.358	98.2913	98.4803	96.5315	96.6193	98.7395	91.748	92.0112	98.3337	98.2807	98.8198	98.3604	92.0179	96.4576	96.9868	100	92.0628	92.0627	91.9811
GCF_044161685.1	91.6987	91.6914	91.918	91.892	91.9098	92.0106	91.9479	92.0155	91.9845	91.9595	91.9879	92.0764	91.8772	97.256	97.5319	91.9854	91.8949	91.9903	92.0553	98.7404	92.1937	91.8653	91.9907	100	99.9999	99.6523
GCF_044161715.1	91.6998	91.7074	91.9183	91.913	91.9229	92.0159	91.9622	92.027	91.9862	91.9624	91.9896	92.0891	91.8772	97.2591	97.5494	91.9873	91.8983	91.9928	92.0562	98.76	92.2084	91.8624	91.9903	99.9999	100	99.6406
GCF_949789215.1	91.6921	91.8105	91.8969	91.9325	92.0331	91.9592	91.9424	91.9815	91.9736	92.0073	91.939	92.0742	91.9139	97.3203	97.593	91.9725	91.8848	91.9602	92.0197	98.6936	92.2326	91.798	91.9766	99.6673	99.644	100
GCA_044772875.1	91.2915	91.401	91.9014	91.9285	92.0017	91.9238	92.1208	91.9272	92.0399	91.9309	91.8389	92.0673	92.0083	91.0624	91.19	92.0486	91.931	91.9762	92.0161	91.1221	91.8782	91.9974	92.0388	91.1141	91.1213	91.2427

## Sheet: FigS2
treatment	day	CFU	log10
Injection	1	8200000	6.91381		12.6171	2.83114e+10
Injection	1	2000000	6.30103		75
Injection	2	6700000000	9.82607		0.05
Injection	2	520000000	8.716		2.99055
Injection	2	1340000000	9.1271		0.676813
Injection	2	140000000	8.14613		11.9403
Injection	2	1.1E+12	12.0414		13.2939
Injection	2	640000000	8.80618
Injection	2	880000000	8.94448
Injection	2	4.6E+14	14.6628
Injection	2	2.36E+15	15.3729
Injection	2	8E+14	14.9031
Injection	2	4E+11	11.6021
Injection	2	5.6E+14	14.7482
Injection	2	1.94E+15	15.2878
Injection	2	2.82E+15	15.4502
Injection	2	2.36E+15	15.3729
Injection	2	3.4E+14	14.5315
Injection	2	1.98E+15	15.2967
Injection	2	1.16E+15	15.0645
Injection	2	9.4E+14	14.9731
Injection	2	4.6E+14	14.6628
Injection	3	50000000000	10.699
Injection	3	3.98E+11	11.5999
Injection	3	70000000000	10.8451
Injection	3	28000000000	10.4472
Injection	3	2000000000	9.30103
Injection	3	60000000000	10.7782
Injection	3	10000000000	10
Injection	3	3.8E+14	14.5798
Injection	3	3.5E+15	15.5441
Injection	3	58000000000	10.7634
Injection	3	24000000000	10.3802
Injection	3	10000000000	10
Injection	3	84000000000	10.9243
Injection	3	4000000000	9.60206
Injection	3	8.54E+11	11.9315
Injection	3	4.8E+15	15.6812
Injection	3	1.12E+15	15.0492
Injection	3	6.4E+14	14.8062
Injection	3	8E+14	14.9031
Injection	3	5.74E+15	15.7589
Injection	3	7.8E+14	14.8921
Injection	3	8E+14	14.9031
Injection	3	30000000000	10.4771
Injection	3	1.28E+11	11.1072
Injection	3	8.6E+14	14.9345
Injection	3	1.7E+15	15.2304
Injection	3	22000000000	10.3424
Injection	3	1.8E+15	15.2553
Injection	3	6.6E+14	14.8195
Injection	3	0	0
Injection	3	22000000000	10.3424
Injection	3	2E+15	15.301
Injection	3	3.1E+15	15.4914
Injection	3	78000000000	10.8921
Injection	3	54000000000	10.7324
Injection	3	3.9E+15	15.5911
Injection	3	7.8E+14	14.8921
Injection	3	1.04E+15	15.017
Injection	3	3.8E+14	14.5798
Injection	3	1.28E+15	15.1072
Injection	3	98000000000	10.9912
Injection	4	4.6E+14	14.6628
Injection	4	16200000000	10.2095
Injection	4	90000000000	10.9542
Injection	4	7.6E+14	14.8808
Injection	4	1.5E+15	15.1761
Injection	4	8E+13	13.9031
Injection	4	4E+13	13.6021
Injection	4	5.6E+14	14.7482
Injection	4	2.6E+14	14.415
Injection	4	600000000	8.77815
Injection	4	8E+14	14.9031
Injection	4	6.4E+14	14.8062
co-housing	1	0	0
co-housing	5	0	0
co-housing	5	0	0
co-housing	5	0	0
co-housing	5	0	0
co-housing	5	0	0
co-housing	5	0	0
co-housing	5	0	0
co-housing	5	0	0
co-housing	5	0	0
co-housing	5	0	0
co-housing	5	0	0
co-housing	5	0	0
co-housing	5	0	0
co-housing	5	0	0
co-housing	5	0	0
co-housing	5	0	0
co-housing	5	0	0
co-housing	5	0	0
co-housing	5	0	0
co-housing	5	0	0
co-housing	5	0	0
co-housing	5	0	0
co-housing	5	0	0
co-housing	5	0	0
co-housing	5	0	0
co-housing	6	0	0
co-housing	6	0	0
co-housing	6	0	0
co-housing	6	0	0
co-housing	6	0	0
co-housing	6	0	0
co-housing	6	0	0
co-housing	6	0	0
co-housing	6	0	0
co-housing	6	0	0
co-housing	6	0	0
co-housing	6	0	0
co-housing	6	0	0
co-housing	6	0	0
co-housing	6	0	0
co-housing	6	0	0
co-housing	6	0	0
co-housing	6	0	0
co-housing	6	0	0
co-housing	6	0	0
co-housing	6	0	0
co-housing	6	0	0
co-housing	6	0	0
co-housing	6	0	0
co-housing	6	0	0
co-housing	7	0	0
co-housing	7	0	0
co-housing	7	0	0
co-housing	7	0	0
co-housing	7	0	0
co-housing	7	0	0
co-housing	7	0	0
co-housing	7	0	0
co-housing	7	0	0
co-housing	7	0	0
co-housing	7	0	0
co-housing	7	0	0
co-housing	7	0	0
co-housing	7	0	0
co-housing	7	0	0
co-housing	7	0	0
co-housing	7	0	0
co-housing	7	0	0
co-housing	7	0	0
co-housing	7	0	0
co-housing	7	0	0
co-housing	7	0	0
co-housing	7	0	0
co-housing	7	0	0
co-housing	7	0	0
PBS	5	0	0
PBS	5	0	0
PBS	5	0	0
PBS	5	0	0
PBS	5	0	0
PBS	5	0	0
PBS	5	0	0
PBS	5	0	0
PBS	5	0	0
PBS	5	0	0
PBS	5	0	0
PBS	5	0	0
PBS	5	0	0
PBS	5	0	0
PBS	5	0	0
PBS	6	0	0
PBS	6	0	0
PBS	6	0	0
PBS	6	0	0
PBS	6	0	0
PBS	6	0	0
PBS	6	0	0
PBS	6	0	0
PBS	6	0	0
PBS	6	0	0
PBS	6	0	0
PBS	6	0	0
PBS	6	0	0
PBS	6	0	0
PBS	6	0	0
PBS	7	0	0
PBS	7	0	0
PBS	7	0	0
PBS	7	0	0
PBS	7	0	0
PBS	7	0	0
PBS	7	0	0
PBS	7	0	0
PBS	7	0	0
PBS	7	0	0
PBS	7	0	0
PBS	7	0	0
PBS	7	0	0
PBS	7	0	0
PBS	7	0	0
